# Supplementary material for: Genome-wide protein–DNA interaction site mapping in bacteria using a double-stranded DNA-specific cytosine deaminase
Source: Nat Microbiol. 2022 Jun 1;7(6):844–55. doi: 10.1038/s41564-022-01133-9 (PMC9159945; doi:10.1038/s41564-022-01133-9)
Supplement: Source Data Fig. 1 — Values used for generating graphs. [file 41564_2022_1133_MOESM3_ESM.xlsx]

## Sheet: Fig. 1b
Growth after 48hrs, divided by WT
	succinate			glycine
ΔgcsR	0.953938	0.845468	0.843982	0.136364	0.150974	0.155844
gcsR-dddA	0.855869	0.976226	0.945022	0.676948	0.652597	0.808442

## Sheet: Fig. 1c
position	ave freq
7	0
9	0.00108696
16	0
19	0
25	0
29	0
31	0
42	0
48	0
58	0
61	0.000856164
70	0
74	0
82	0.000899281
86	0
93	0.00193798
103	0
107	0
121	0
127	0
138	0
150	0
152	0
155	0
176	0
178	0
197	0
199	0.000757576
201	0
210	0
212	0.000684932
221	0
225	0
229	0.000868056
233	0
243	0
246	0
250	0
252	0
260	0
275	0.00153374
295	0
307	0.000929368
322	0
331	0
336	0
339	0
344	0
348	0
372	0
376	0
391	0
399	0
409	0
415	0.000603865
424	0
447	0.00169736
462	0
467	0.000988142
476	0
480	0
486	0
492	0
513	0
515	0
518	0
520	0
525	0
528	0.000830565
537	0
547	0
557	0
559	0
563	0.000853242
574	0
576	0
582	0
588	0
591	0
619	0
622	0
625	0
627	0
635	0
639	0
641	0
649	0.000730994
653	0
659	0
663	0.000739645
670	0
675	0.000762195
684	0.000750751
689	0
705	0
751	0
754	0
759	0
764	0
776	0
785	0
794	0
822	0
849	0
852	0
866	0
869	0.00146199
875	0
885	0
887	0.00169492
891	0
893	0
900	0
906	0
909	0
919	0
921	0
923	0
949	0.000739645
972	0
982	0
988	0.000803859
990	0
1001	0
1016	0
1018	0
1030	0
1036	0.000722543
1038	0
1040	0
1045	0
1048	0.000694444
1050	0.000690608
1059	0
1098	0
1105	0
1129	0
1132	0
1144	0
1148	0.000816993
1157	0
1166	0.000793651
1193	0.000773994
1196	0
1199	0.000788644
1205	0
1219	0.000698324
1230	0
1233	0
1240	0.000735294
1243	0.000728863
1248	0.00117096
1256	0
1270	0.000666667
1279	0
1284	0
1288	0
1297	0
1305	0
1311	0
1322	0.000739645
1324	0.000822368
1326	0
1329	0
1333	0
1339	0
1342	0
1353	0.000702247
1359	0
1365	0
1368	0
1372	0.000651042
1375	0
1384	0
1394	0
1396	0
1398	0
1415	0
1417	0
1420	0.000718391
1428	0.000757576
1436	0
1439	0
1443	0
1447	0
1449	0
1458	0
1461	0
1469	0
1473	0
1480	0
1493	0
1504	0
1506	0.000769231
1515	0
1521	0
1535	0
1537	0
1541	0
1544	0
1547	0
1554	0
1562	0
1565	0
1567	0
1569	0
1581	0
1591	0
1594	0
1597	0.00144928
1609	0
1614	0.00149254
1626	0
1632	0
1643	0
1652	0
1654	0.00152905
1662	0
1669	0
1682	0
1684	0
1690	0
1692	0
1697	0
1700	0
1704	0.000786164
1707	0
1712	0.000811688
1716	0
1730	0
1734	0
1744	0.000750751
1750	0
1752	0
1759	0
1771	0
1776	0
1787	0
1789	0
1793	0
1797	0
1800	0
1802	0
1809	0
1821	0
1827	0
1861	0
1863	0
1869	0
1874	0.00152439
1893	0
1895	0
1897	0
1909	0.00087108
1916	0
1920	0
1922	0.000932836
1946	0
1952	0.000912409
1954	0
1958	0
1968	0
1971	0
1974	0
1980	0
1984	0
1989	0
1992	0
2000	0
2018	0.000766871
2026	0
2038	0
2047	0
2052	0
2063	0
2070	0
2077	0
2088	0
2105	0
2114	0
2119	0
2130	0
2142	0
2144	0
2146	0
2153	0
2165	0
2167	0
2182	0
2187	0.00087108
2197	0
2201	0
2203	0
2207	0.000996016
2209	0
2220	0
2233	0
2236	0
2245	0.00093633
2254	0
2256	0
2258	0
2280	0
2284	0
2288	0
2295	0
2304	0
2308	0.000757576
2316	0
2318	0
2320	0.000801282
2324	0
2330	0
2332	0
2335	0
2340	0
2346	0.000830565
2352	0
2372	0
2380	0
2398	0
2402	0
2413	0
2416	0.000796178
2421	0
2428	0
2433	0
2438	0
2451	0.00088968
2463	0.000992063
2469	0
2471	0
2473	0
2486	0
2503	0
2519	0
2536	0
2541	0
2560	0
2564	0
2572	0.00158228
2582	0
2596	0.000748503
2602	0
2610	0
2612	0
2617	0
2623	0
2637	0
2639	0.000919118
2657	0
2660	0
2662	0.000714286
2670	0
2673	0
2678	0
2683	0
2689	0
2695	0
2699	0.000796178
2705	0.000822368
2708	0
2726	0
2743	0
2747	0
2753	0
2758	0
2760	0
2770	0.000783699
2780	0
2785	0
2791	0
2815	0
2828	0.000769231
2833	0
2851	0
2858	0
2871	0
2873	0
2876	0
2878	0.000769231
2884	0
2886	0
2901	0
2914	0
2928	0
2933	0
2940	0
2950	0
2956	0
2959	0
2965	0
2968	0
2971	0
2981	0
2983	0
3004	0
3006	0
3014	0
3020	0.000862069
3032	0
3034	0.00083612
3048	0
3050	0
3058	0
3065	0
3071	0
3074	0
3079	0
3082	0
3085	0
3104	0.000748503
3109	0.00162338
3115	0
3121	0
3124	0
3127	0
3137	0.00160256
3140	0
3147	0
3155	0
3167	0
3172	0
3177	0
3187	0
3191	0.00167785
3219	0
3224	0
3226	0
3232	0
3242	0
3248	0
3251	0
3259	0
3276	0
3287	0
3289	0
3296	0
3319	0.000892857
3323	0
3348	0
3350	0
3358	0.000929368
3361	0
3380	0
3390	0
3407	0
3423	0
3427	0.000838926
3433	0
3445	0
3449	0.000722543
3455	0
3461	0
3463	0
3471	0
3480	0
3489	0
3499	0
3504	0
3506	0.000728863
3519	0
3521	0
3529	0
3537	0.000783699
3545	0
3547	0
3551	0
3558	0
3561	0
3563	0
3569	0
3575	0
3578	0
3580	0
3587	0.000764526
3593	0
3601	0
3606	0
3612	0
3620	0
3636	0.000809061
3654	0
3658	0.000730994
3665	0
3682	0
3691	0
3706	0.000728863
3712	0
3717	0
3730	0
3733	0
3735	0
3737	0.00074184
3739	0.000764526
3752	0.000750751
3761	0
3771	0
3782	0
3784	0.000830565
3787	0
3794	0
3799	0
3808	0
3814	0
3817	0
3822	0.000645995
3839	0
3847	0
3853	0
3859	0
3863	0
3868	0
3873	0
3880	0.000748503
3895	0.00206347
3903	0
3923	0
3937	0
3939	0
3942	0
3960	0.000806452
3973	0.000753012
3975	0
3978	0
3980	0
3982	0
3990	0
3996	0.000739645
4022	0
4035	0
4038	0
4040	0
4044	0
4058	0
4067	0.000677507
4078	0
4081	0
4090	0
4093	0
4099	0
4102	0.00145103
4110	0
4112	0
4119	0
4135	0.000688705
4138	0
4157	0
4160	0.000686813
4171	0.000632911
4185	0
4189	0
4204	0
4216	0
4223	0
4231	0
4238	0
4244	0
4246	0
4248	0
4251	0
4257	0
4262	0
4266	0
4270	0
4277	0
4281	0
4283	0.000710227
4296	0
4299	0.000580046
4302	0
4309	0
4319	0
4329	0
4360	0
4365	0
4371	0
4374	0.000753012
4385	0
4402	0
4404	0
4413	0
4419	0
4423	0.000750751
4425	0
4428	0
4452	0
4456	0.000708215
4462	0
4468	0
4476	0
4479	0
4482	0
4484	0
4486	0
4492	0
4497	0
4504	0
4514	0
4521	0
4525	0.000690608
4533	0
4536	0.000735294
4545	0
4554	0
4559	0
4561	0
4565	0
4570	0
4573	0
4591	0
4593	0
4596	0
4614	0
4639	0.000656168
4641	0
4649	0.000793651
4659	0
4665	0
4676	0
4681	0
4685	0
4699	0
4704	0
4711	0
4727	0
4735	0
4746	0
4755	0
4757	0
4761	0
4767	0
4776	0
4781	0
4786	0
4794	0.000806452
4800	0
4802	0
4807	0
4816	0
4822	0
4830	0
4834	0
4849	0
4854	0.00163934
4860	0
4864	0
4867	0.000748503
4872	0
4879	0
4885	0
4896	0
4899	0.000744048
4914	0.00139276
4917	0
4924	0
4932	0
4940	0
4943	0
4951	0.000809061
4954	0.00074184
4956	0.00149339
4964	0
4976	0
4985	0
4989	0
4996	0
5002	0
5008	0
5016	0
5019	0
5022	0
5037	0
5041	0
5054	0
5058	0
5065	0
5070	0
5072	0
5080	0
5086	0
5098	0
5109	0
5134	0
5139	0
5147	0
5159	0.000833333
5170	0
5172	0.000712251
5178	0
5189	0
5192	0
5197	0
5201	0
5203	0
5217	0
5220	0.000716332
5229	0
5236	0
5243	0.000796178
5245	0
5248	0
5250	0.00171823
5255	0
5265	0
5270	0
5275	0
5280	0
5285	0
5292	0
5302	0
5304	0
5307	0
5310	0
5315	0
5318	0
5328	0
5334	0
5336	0
5350	0
5355	0
5359	0
5367	0
5369	0
5372	0
5379	0
5395	0
5402	0
5405	0.000844595
5407	0
5409	0
5427	0
5448	0
5450	0
5453	0
5475	0
5479	0
5505	0
5514	0
5520	0
5530	0
5532	0
5535	0
5545	0
5550	0
5556	0
5559	0
5571	0
5591	0.00219679
5597	0
5606	0
5608	0
5617	0
5627	0.000791139
5629	0
5632	0.000788644
5638	0.000764526
5640	0
5653	0
5655	0
5660	0
5665	0
5667	0
5670	0.000649351
5676	0
5680	0
5690	0
5692	0
5713	0
5721	0.000773994
5724	0
5734	0
5736	0
5758	0
5761	0
5764	0
5768	0
5772	0
5778	0.000724638
5782	0
5784	0
5790	0
5797	0
5813	0
5818	0
5821	0.00161812
5824	0
5831	0
5838	0
5843	0
5845	0
5847	0.00143054
5860	0
5866	0
5890	0
5907	0
5917	0.00117925
5922	0
5925	0
5937	0.000746269
5940	0
5948	0.00074184
5955	0
5964	0
5967	0.000814332
5983	0.000608273
5988	0.000733138
5996	0
6006	0
6021	0
6023	0
6031	0
6036	0
6041	0.000606796
6050	0.001414
6052	0
6061	0
6072	0
6090	0
6095	0
6099	0
6106	0
6109	0
6126	0
6132	0
6135	0
6147	0
6150	0.000724638
6171	0
6173	0.000652742
6178	0
6191	0
6201	0
6203	0
6207	0
6215	0.000666667
6237	0
6240	0
6246	0
6267	0
6273	0
6294	0
6304	0
6310	0
6318	0.000853242
6322	0
6325	0
6336	0
6345	0
6351	0
6358	0
6363	0
6371	0
6384	0
6387	0
6404	0
6411	0
6425	0
6427	0.00064433
6436	0
6441	0.000718391
6450	0
6458	0
6465	0
6487	0
6493	0
6510	0
6512	0.000704225
6515	0
6522	0
6534	0
6546	0
6548	0
6551	0
6556	0
6568	0
6575	0
6580	0.00163934
6582	0
6585	0.00142416
6592	0
6600	0
6605	0
6607	0
6610	0
6620	0.000801282
6627	0
6636	0
6648	0
6652	0
6655	0.000696379
6657	0.00078125
6678	0.000744048
6680	0.000735294
6687	0
6694	0
6700	0
6706	0
6710	0.000720461
6715	0
6720	0.000720461
6746	0
6768	0
6805	0
6818	0.000862069
6838	0
6848	0
6869	0
6883	0
6890	0.000733138
6895	0
6899	0.00153215
6901	0
6903	0
6931	0.00146996
6937	0.00138889
6945	0
6967	0
6974	0.000759878
6976	0
6979	0
7018	0
7022	0
7024	0.000827815
7031	0
7037	0
7041	0.000737463
7048	0.000726744
7060	0
7069	0.000778816
7071	0
7073	0.000762195
7083	0
7085	0
7090	0
7100	0
7118	0
7123	0
7139	0
7145	0
7165	0
7167	0
7177	0
7237	0.00087108
7239	0
7264	0
7289	0.000675676
7291	0
7302	0
7314	0
7328	0
7333	0
7336	0
7338	0
7356	0
7359	0
7367	0.000796178
7370	0.00225795
7393	0
7418	0.000764526
7420	0
7426	0
7435	0
7456	0
7459	0
7471	0
7478	0
7486	0
7498	0
7505	0
7507	0
7510	0
7517	0
7519	0
7522	0
7525	0
7532	0
7542	0.000686813
7553	0
7555	0
7558	0
7560	0
7574	0
7579	0
7584	0
7586	0
7591	0
7601	0
7609	0.000757576
7618	0
7629	0.000833333
7636	0
7638	0
7642	0
7656	0
7666	0.00160772
7684	0
7693	0
7695	0
7702	0
7705	0
7708	0
7714	0
7726	0
7729	0
7742	0.000733138
7759	0
7762	0
7768	0
7771	0
7785	0
7787	0
7796	0
7799	0
7808	0
7824	0
7835	0.00068306
7837	0
7840	0
7842	0
7847	0
7858	0
7893	0.00133594
7898	0
7916	0
7921	0
7923	0.000694444
7939	0
7945	0
7950	0
7957	0
7962	0
7965	0.000737463
7971	0
7978	0
7982	0
7984	0
7986	0
7999	0
8004	0
8006	0
8027	0
8041	0
8050	0
8053	0
8058	0
8066	0
8073	0
8076	0
8079	0
8085	0.000833333
8089	0
8101	0
8106	0
8113	0.000623441
8137	0
8139	0
8152	0
8169	0.0015015
8176	0
8196	0
8201	0
8216	0
8226	0.000801282
8233	0
8235	0
8237	0
8239	0.000748503
8247	0
8253	0
8255	0.000708215
8260	0
8263	0
8265	0.000704225
8270	0
8274	0
8281	0
8284	0.000880282
8287	0
8290	0
8292	0.000771605
8298	0
8301	0
8304	0
8308	0
8314	0
8316	0
8318	0
8321	0
8329	0.000811688
8335	0.000838926
8339	0
8341	0
8358	0
8363	0
8368	0
8370	0
8372	0
8375	0
8381	0.00134048
8392	0
8397	0
8402	0
8406	0
8408	0.000696379
8410	0
8413	0
8428	0.000883392
8433	0
8442	0.00131579
8445	0
8460	0.0015552
8469	0.000673854
8481	0.000902527
8484	0
8508	0
8510	0
8513	0
8523	0
8540	0
8542	0
8548	0
8569	0
8587	0.000759878
8600	0.000796178
8613	0
8623	0
8626	0
8632	0.00078125
8636	0
8645	0
8654	0.00165017
8661	0
8673	0
8682	0
8688	0
8701	0
8710	0
8714	0
8719	0.000733138
8727	0
8731	0
8734	0
8754	0
8759	0.000733138
8765	0.00142886
8767	0
8779	0
8784	0
8788	0.000690608
8803	0
8807	0
8818	0
8827	0
8835	0
8852	0
8864	0.00221424
8872	0
8876	0
8885	0
8888	0
8893	0.000696379
8941	0
8960	0
8988	0
8993	0
9000	0
9007	0
9027	0
9029	0
9031	0
9036	0
9051	0
9054	0.000755287
9056	0
9058	0
9066	0
9072	0
9074	0
9077	0
9079	0.0015341
9083	0.000806452
9092	0
9095	0
9100	0
9104	0
9106	0.00257514
9108	0
9119	0.000623441
9126	0
9133	0
9136	0.000589623
9146	0.000603865
9148	0
9155	0.000677507
9165	0
9167	0
9170	0
9180	0.000722543
9186	0
9199	0
9204	0
9209	0
9219	0
9223	0
9232	0
9240	0
9249	0
9251	0
9253	0
9271	0
9281	0
9295	0
9304	0
9306	0
9309	0.000771605
9311	0
9314	0
9334	0
9338	0
9360	0
9363	0
9367	0
9374	0
9385	0.000753012
9402	0
9407	0
9414	0
9429	0
9435	0
9452	0
9469	0
9476	0
9494	0
9499	0
9503	0.000623441
9515	0
9524	0
9534	0
9537	0.00087108
9545	0
9562	0
9570	0
9573	0
9575	0
9580	0
9590	0
9610	0
9613	0
9618	0
9620	0
9624	0
9627	0
9629	0
9639	0
9658	0
9675	0.00105485
9687	0
9689	0.00104167
9692	0
9702	0
9706	0.000965251
9709	0
9724	0
9737	0
9741	0
9743	0
9748	0
9763	0
9768	0
9774	0
9778	0
9782	0
9790	0.000992063
9809	0
9812	0
9814	0
9828	0
9837	0
9841	0
9852	0
9860	0
9873	0
9879	0.000957854
9883	0
9887	0
9893	0
9895	0
9902	0
9922	0
9924	0.000961538
9926	0
9938	0
9945	0
9947	0
9950	0
9955	0
9957	0
9964	0
9983	0
9991	0
9999	0
10002	0.000698324
10006	0.000896057
10009	0.000922509
10026	0
10034	0.00170945
10038	0
10060	0.000943396
10075	0
10078	0
10085	0
10095	0
10097	0
10129	0
10137	0
10144	0
10147	0
10155	0.000980392
10168	0.000827815
10177	0
10180	0
10184	0
10195	0
10204	0.000915751
10210	0
10217	0
10223	0.000912409
10236	0
10244	0
10260	0.000750751
10263	0
10276	0.000877193
10285	0
10288	0
10312	0
10330	0.000932836
10336	0
10339	0
10341	0
10357	0
10362	0.000814332
10365	0
10370	0
10379	0
10394	0
10398	0
10401	0
10415	0
10418	0
10420	0.000748503
10427	0
10434	0
10440	0
10447	0
10449	0
10453	0.000856164
10464	0
10467	0
10471	0
10522	0
10525	0
10527	0
10533	0
10538	0
10543	0.000759878
10548	0
10551	0.000853242
10558	0
10567	0
10601	0.000801282
10606	0.00149701
10629	0
10633	0
10639	0
10646	0
10670	0
10672	0
10681	0.000764526
10699	0
10706	0
10712	0
10717	0
10720	0
10723	0
10726	0
10734	0
10736	0.000686813
10742	0
10744	0
10757	0
10774	0.000753012
10780	0
10794	0.000686813
10803	0
10822	0.000771605
10824	0
10828	0
10837	0
10848	0
10861	0
10879	0.000814332
10888	0
10891	0.000865052
10894	0
10915	0
10917	0
10923	0
10927	0
10939	0
10959	0
10966	0
10978	0
10980	0
10992	0
11008	0
11014	0
11016	0
11024	0.000803859
11026	0
11028	0.00095057
11031	0
11034	0
11077	0
11093	0
11103	0
11109	0
11112	0.000957854
11118	0
11128	0.00085034
11130	0
11137	0
11162	0
11168	0
11170	0.000773994
11179	0
11209	0
11214	0
11226	0
11230	0
11233	0
11239	0
11271	0
11284	0
11289	0
11293	0
11298	0
11303	0
11305	0
11309	0
11317	0
11326	0
11331	0
11344	0.00147493
11351	0.000728863
11374	0.000679348
11379	0
11398	0
11400	0
11414	0
11416	0
11418	0
11430	0
11442	0
11464	0.00074184
11469	0
11476	0
11478	0.00159884
11489	0
11494	0
11502	0.000868056
11505	0.000822368
11508	0
11512	0
11518	0
11523	0
11534	0
11543	0
11545	0
11556	0
11559	0
11564	0
11566	0
11579	0
11581	0.000606796
11583	0
11592	0
11598	0
11601	0
11606	0
11629	0
11640	0
11648	0
11656	0
11670	0
11672	0
11680	0
11688	0
11692	0
11694	0
11697	0
11704	0
11707	0
11709	0
11713	0
11718	0
11737	0.000853242
11739	0
11750	0
11755	0.000773994
11758	0
11760	0
11768	0
11778	0
11797	0
11809	0
11826	0
11828	0
11833	0
11842	0
11847	0
11851	0
11864	0
11878	0.000786164
11881	0
11885	0
11902	0.00095057
11917	0
11921	0
11928	0
11944	0
11947	0
11960	0
11967	0
11970	0
11972	0
11974	0.00163116
11980	0
11982	0
11989	0
11992	0
11997	0
12005	0
12020	0
12023	0.000915751
12030	0
12034	0
12037	0
12044	0
12059	0
12068	0
12071	0
12079	0
12083	0
12088	0
12094	0.000769231
12096	0.000796178
12099	0.000827815
12135	0
12140	0
12144	0
12147	0
12158	0.00149701
12161	0
12167	0
12172	0
12174	0
12176	0.000714286
12185	0
12187	0.000853242
12200	0
12207	0
12227	0
12244	0
12246	0
12266	0
12271	0
12279	0.000773994
12289	0
12306	0
12313	0
12315	0
12327	0
12329	0.000733138
12348	0
12368	0.00150895
12371	0
12384	0
12392	0
12394	0.000668449
12396	0
12405	0
12408	0
12415	0.000856164
12420	0
12429	0
12448	0.000830565
12451	0
12463	0
12465	0
12471	0
12475	0
12485	0
12488	0
12492	0
12498	0
12502	0
12519	0
12522	0
12531	0.00093633
12548	0
12554	0
12580	0.000833333
12613	0
12617	0
12633	0
12638	0.00164474
12642	0
12644	0
12660	0
12671	0
12681	0.000825083
12689	0
12692	0
12697	0.000791139
12699	0
12706	0
12720	0
12728	0
12730	0
12744	0
12750	0
12755	0
12759	0
12761	0.0016
12768	0
12770	0
12778	0
12795	0
12797	0.000814332
12803	0.000661376
12810	0
12816	0.000626566
12822	0
12826	0
12833	0
12840	0
12851	0
12860	0
12870	0
12874	0
12878	0
12885	0
12890	0
12894	0
12897	0
12927	0
12941	0
12943	0
12945	0
12953	0
12958	0.000739645
12966	0
12968	0
12977	0.000883392
12986	0
12995	0
13004	0
13008	0.000675676
13018	0
13025	0
13029	0.000841751
13052	0
13057	0
13062	0
13065	0.000859107
13074	0
13077	0
13079	0
13082	0
13088	0
13092	0
13097	0.000833333
13107	0.00163399
13109	0
13115	0
13123	0
13128	0
13133	0.000702247
13143	0
13148	0.000748503
13153	0
13155	0
13162	0
13168	0
13172	0
13180	0
13213	0
13215	0
13225	0
13230	0
13246	0
13253	0
13267	0.00199901
13273	0
13275	0
13283	0
13292	0
13295	0
13310	0
13329	0
13335	0
13365	0
13378	0
13388	0.000932836
13390	0
13393	0.000733138
13398	0
13403	0
13426	0
13432	0
13436	0
13441	0
13452	0
13458	0
13460	0
13473	0.000647668
13484	0
13487	0
13499	0.000737463
13506	0
13513	0
13515	0
13521	0
13531	0
13553	0.000915751
13564	0.000859107
13567	0
13569	0
13574	0
13591	0
13594	0
13597	0.000755287
13618	0.000892857
13620	0
13624	0
13634	0.000877193
13636	0.000722543
13641	0
13651	0
13658	0
13667	0
13672	0
13677	0.00125
13679	0.000806452
13689	0
13692	0
13699	0
13711	0
13721	0.000595238
13727	0.000814332
13729	0
13749	0
13752	0
13756	0
13762	0
13764	0
13766	0
13768	0
13771	0
13776	0
13781	0
13783	0
13793	0
13797	0
13803	0.000853242
13814	0
13830	0
13849	0
13855	0
13858	0
13871	0
13874	0
13879	0
13883	0
13886	0
13899	0
13902	0
13904	0.00259405
13913	0.000796178
13920	0
13927	0
13938	0.000698324
13948	0
13954	0
13962	0
13988	0
13994	0
13997	0
14004	0.000793651
14009	0.000730994
14021	0
14042	0.000686813
14047	0
14059	0
14065	0
14081	0
14084	0
14100	0
14105	0.000704225
14109	0
14116	0
14119	0
14124	0
14132	0
14137	0
14157	0
14167	0
14183	0
14189	0
14192	0
14212	0
14214	0
14217	0
14219	0.000755287
14223	0
14226	0
14233	0
14238	0
14240	0
14245	0.000746269
14281	0.000874126
14314	0.00176768
14336	0
14342	0
14351	0.00147493
14354	0
14356	0.00176768
14358	0
14364	0
14375	0
14377	0
14385	0.000755287
14395	0
14400	0
14406	0.000668449
14409	0
14415	0
14421	0
14431	0
14434	0
14444	0
14448	0
14459	0
14464	0
14469	0
14486	0
14488	0
14499	0
14505	0
14510	0
14512	0
14518	0
14523	0
14527	0.000844595
14529	0
14538	0
14547	0
14550	0
14562	0.00083612
14568	0
14578	0
14591	0
14599	0
14607	0.00151515
14614	0
14623	0
14631	0.00150024
14645	0.000718391
14647	0.000726744
14650	0
14653	0
14657	0
14660	0
14672	0
14682	0.00078125
14685	0
14693	0
14696	0
14720	0
14725	0
14733	0
14738	0.000706215
14742	0
14749	0
14752	0
14758	0
14761	0
14766	0
14771	0
14774	0
14792	0
14795	0
14802	0
14808	0
14830	0
14833	0
14861	0
14863	0
14872	0
14875	0
14889	0
14908	0
14914	0.00117647
14917	0
14937	0
14957	0
14959	0
14962	0
14964	0
14972	0
14979	0
14988	0
14994	0
15000	0
15006	0
15020	0
15027	0
15035	0
15046	0
15053	0
15071	0
15077	0.000755287
15085	0.00074184
15089	0
15099	0
15105	0
15107	0
15121	0
15124	0
15133	0.000735294
15136	0
15139	0
15149	0.000762195
15154	0.0014072
15168	0
15173	0
15182	0
15185	0
15193	0
15197	0.000764526
15201	0
15204	0
15206	0
15210	0.000724638
15215	0
15220	0
15232	0.000675676
15241	0
15250	0
15253	0
15259	0.000746269
15263	0
15279	0.000757576
15284	0.000661376
15293	0.000733138
15300	0.00144928
15304	0
15306	0
15309	0.000692521
15319	0
15325	0
15336	0
15338	0
15341	0
15349	0
15364	0
15384	0
15386	0.000744048
15392	0
15394	0.00078125
15396	0
15404	0.00093633
15406	0
15413	0
15417	0
15421	0
15427	0.000755287
15430	0
15432	0
15438	0
15445	0
15458	0.00160256
15460	0
15465	0
15472	0
15479	0
15484	0
15492	0
[truncated: 764,118+ more rows]

## Sheet: Fig. 1d
position	ave freq
7	0
9	0
16	0
19	0
25	0
29	0
31	0.000880282
42	0
48	0
58	0
61	0
70	0
74	0
82	0
86	0
93	0.000996016
103	0
107	0
121	0
127	0.00105932
138	0
150	0
152	0
155	0
176	0
178	0
197	0
199	0
201	0
210	0
212	0.000816993
221	0
225	0
229	0
233	0
243	0
246	0
250	0
252	0
260	0
275	0
295	0.000661376
307	0
322	0
331	0
336	0
339	0
344	0
348	0
372	0
376	0
391	0.000833333
399	0
409	0
415	0
424	0.00145349
447	0
462	0
467	0
476	0
480	0
486	0
492	0
513	0
515	0
518	0
520	0.00078125
525	0
528	0
537	0
547	0
557	0
559	0
563	0
574	0
576	0
582	0
588	0.00158266
591	0
619	0.000722543
622	0.000708215
625	0
627	0
635	0
639	0.000753012
641	0
649	0
653	0
659	0
663	0
670	0
675	0
684	0
689	0
705	0
751	0.00074184
754	0
759	0
764	0
776	0
785	0
794	0.000988142
822	0
849	0
852	0
866	0
869	0.000657895
875	0
885	0
887	0
891	0
893	0
900	0
906	0
909	0
919	0
921	0.000706215
923	0
949	0.000675676
972	0
982	0
988	0
990	0
1001	0.00070028
1016	0
1018	0
1030	0
1036	0
1038	0
1040	0
1045	0
1048	0
1050	0.000830565
1059	0
1098	0
1105	0
1129	0
1132	0
1144	0
1148	0.000771605
1157	0
1166	0
1193	0
1196	0
1199	0
1205	0
1219	0
1230	0.000626566
1233	0
1240	0
1243	0
1248	0
1256	0
1270	0
1279	0
1284	0
1288	0
1297	0
1305	0
1311	0
1322	0
1324	0.000657895
1326	0
1329	0
1333	0
1339	0
1342	0
1353	0
1359	0
1365	0
1368	0
1372	0
1375	0
1384	0
1394	0
1396	0
1398	0.000652742
1415	0
1417	0.000652742
1420	0
1428	0
1436	0
1439	0.000919118
1443	0
1447	0
1449	0
1458	0
1461	0
1469	0
1473	0
1480	0
1493	0
1504	0
1506	0.000902527
1515	0
1521	0
1535	0
1537	0
1541	0.000710227
1544	0
1547	0
1554	0
1562	0
1565	0
1567	0
1569	0
1581	0
1591	0
1594	0
1597	0
1609	0
1614	0
1626	0.000833333
1632	0.000681199
1643	0
1652	0
1654	0
1662	0
1669	0
1682	0.000672043
1684	0
1690	0
1692	0
1697	0
1700	0
1704	0
1707	0
1712	0.00085034
1716	0
1730	0
1734	0
1744	0
1750	0
1752	0
1759	0
1771	0
1776	0
1787	0.000868056
1789	0.00157747
1793	0
1797	0
1800	0
1802	0
1809	0
1821	0
1827	0.000651042
1861	0
1863	0
1869	0.00139276
1874	0
1893	0
1895	0
1897	0
1909	0.00212766
1916	0
1920	0
1922	0.0018485
1946	0
1952	0
1954	0
1958	0
1968	0
1971	0.000862069
1974	0.00154175
1980	0
1984	0
1989	0
1992	0
2000	0
2018	0
2026	0
2038	0
2047	0
2052	0
2063	0
2070	0
2077	0
2088	0
2105	0
2114	0.000899281
2119	0
2130	0
2142	0
2144	0.00182482
2146	0
2153	0
2165	0.000844595
2167	0
2182	0
2187	0.00160467
2197	0
2201	0
2203	0
2207	0.00127551
2209	0
2220	0
2233	0.000825083
2236	0.00085034
2245	0
2254	0
2256	0
2258	0
2280	0
2284	0.00170648
2288	0
2295	0
2304	0
2308	0
2316	0
2318	0
2320	0
2324	0
2330	0
2332	0
2335	0
2340	0
2346	0
2352	0
2372	0
2380	0
2398	0.00087108
2402	0
2413	0.000809061
2416	0.000968992
2421	0
2428	0
2433	0
2438	0
2451	0
2463	0.00100402
2469	0
2471	0
2473	0
2486	0
2503	0
2519	0.000778816
2536	0
2541	0.00167787
2560	0
2564	0
2572	0.000838926
2582	0
2596	0
2602	0
2610	0
2612	0
2617	0
2623	0
2637	0.00169492
2639	0
2657	0
2660	0
2662	0
2670	0
2673	0
2678	0
2683	0
2689	0
2695	0
2699	0
2705	0.00105485
2708	0
2726	0.00148368
2743	0
2747	0
2753	0.00158527
2758	0
2760	0
2770	0
2780	0.000803859
2785	0
2791	0
2815	0.000968992
2828	0
2833	0
2851	0
2858	0
2871	0
2873	0
2876	0.00312509
2878	0
2884	0.00226244
2886	0
2901	0
2914	0
2928	0
2933	0
2940	0.00087108
2950	0.000825083
2956	0.000737463
2959	0
2965	0.000773994
2968	0
2971	0
2981	0
2983	0
3004	0
3006	0
3014	0
3020	0
3032	0
3034	0
3048	0
3050	0.00083612
3058	0
3065	0
3071	0
3074	0
3079	0
3082	0.000853242
3085	0
3104	0
3109	0
3115	0
3121	0
3124	0
3127	0
3137	0
3140	0
3147	0.000965251
3155	0
3167	0
3172	0.000922509
3177	0
3187	0
3191	0
3219	0
3224	0
3226	0
3232	0.00220264
3242	0
3248	0
3251	0
3259	0
3276	0
3287	0
3289	0
3296	0
3319	0.000909091
3323	0
3348	0
3350	0
3358	0
3361	0
3380	0
3390	0
3407	0
3423	0
3427	0
3433	0
3445	0
3449	0
3455	0
3461	0.000651042
3463	0
3471	0.000702247
3480	0
3489	0
3499	0
3504	0
3506	0
3519	0.000773994
3521	0
3529	0.00095057
3537	0
3545	0.000803859
3547	0
3551	0.000801282
3558	0
3561	0
3563	0
3569	0
3575	0
3578	0
3580	0
3587	0
3593	0
3601	0.000788644
3606	0
3612	0
3620	0
3636	0
3654	0
3658	0
3665	0
3682	0
3691	0
3706	0
3712	0
3717	0
3730	0
3733	0
3735	0
3737	0.00208914
3739	0
3752	0.000896057
3761	0
3771	0
3782	0
3784	0
3787	0
3794	0
3799	0
3808	0.000668449
3814	0
3817	0
3822	0
3839	0
3847	0
3853	0
3859	0.000755287
3863	0
3868	0.000833333
3873	0
3880	0
3895	0
3903	0
3923	0
3937	0
3939	0
3942	0
3960	0
3973	0
3975	0
3978	0
3980	0
3982	0
3990	0.000714286
3996	0
4022	0
4035	0
4038	0
4040	0
4044	0
4058	0
4067	0
4078	0
4081	0
4090	0
4093	0
4099	0
4102	0.000874126
4110	0
4112	0
4119	0
4135	0
4138	0
4157	0.000657895
4160	0.000822368
4171	0
4185	0.000657895
4189	0
4204	0
4216	0.000642674
4223	0
4231	0.000698324
4238	0
4244	0
4246	0
4248	0
4251	0.000609756
4257	0
4262	0
4266	0
4270	0.00131234
4277	0.00136543
4281	0.000668449
4283	0
4296	0.000634518
4299	0
4302	0
4309	0
4319	0
4329	0
4360	0
4365	0
4371	0.000735294
4374	0.00146628
4385	0
4402	0
4404	0
4413	0
4419	0.000865052
4423	0
4425	0
4428	0
4452	0
4456	0
4462	0
4468	0
4476	0
4479	0
4482	0
4484	0
4486	0
4492	0
4497	0
4504	0
4514	0
4521	0
4525	0
4533	0
4536	0
4545	0
4554	0
4559	0.000759878
4561	0
4565	0
4570	0.00229358
4573	0
4591	0
4593	0
4596	0.00105485
4614	0
4639	0.000791139
4641	0
4649	0.000788644
4659	0
4665	0
4676	0
4681	0
4685	0
4699	0
4704	0
4711	0
4727	0
4735	0.000672043
4746	0
4755	0
4757	0
4761	0
4767	0
4776	0
4781	0
4786	0
4794	0
4800	0
4802	0.00147059
4807	0
4816	0
4822	0.000865052
4830	0.000730994
4834	0
4849	0
4854	0
4860	0
4864	0
4867	0
4872	0
4879	0
4885	0
4896	0.000830565
4899	0.000718391
4914	0
4917	0
4924	0
4932	0
4940	0
4943	0
4951	0
4954	0
4956	0
4964	0
4976	0
4985	0
4989	0
4996	0
5002	0.000735294
5008	0
5016	0
5019	0
5022	0.00102459
5037	0
5041	0
5054	0
5058	0
5065	0
5070	0
5072	0
5080	0.000868056
5086	0
5098	0
5109	0.000771605
5134	0.000720461
5139	0.000957854
5147	0.000803859
5159	0
5170	0
5172	0
5178	0
5189	0
5192	0
5197	0
5201	0
5203	0.000825083
5217	0.000822368
5220	0
5229	0
5236	0
5243	0
5245	0
5248	0
5250	0
5255	0
5265	0
5270	0
5275	0
5280	0
5285	0
5292	0
5302	0
5304	0
5307	0
5310	0
5315	0.000859107
5318	0
5328	0.000825083
5334	0
5336	0
5350	0
5355	0.000819672
5359	0
5367	0
5369	0
5372	0
5379	0
5395	0
5402	0
5405	0
5407	0
5409	0
5427	0
5448	0.000814332
5450	0.000762195
5453	0
5475	0
5479	0
5505	0
5514	0
5520	0
5530	0
5532	0
5535	0
5545	0
5550	0
5556	0.00135408
5559	0
5571	0
5591	0
5597	0
5606	0
5608	0.00221893
5617	0
5627	0
5629	0
5632	0
5638	0
5640	0
5653	0.000859107
5655	0
5660	0
5665	0
5667	0
5670	0
5676	0
5680	0
5690	0
5692	0
5713	0.00101215
5721	0
5724	0
5734	0
5736	0
5758	0
5761	0.00106383
5764	0
5768	0.000762195
5772	0
5778	0.00104167
5782	0.00104603
5784	0
5790	0
5797	0
5813	0
5818	0
5821	0
5824	0
5831	0
5838	0
5843	0
5845	0
5847	0
5860	0
5866	0
5890	0
5907	0
5917	0
5922	0
5925	0
5937	0
5940	0
5948	0
5955	0
5964	0
5967	0
5983	0
5988	0.00170068
5996	0
6006	0
6021	0
6023	0
6031	0
6036	0
6041	0
6050	0
6052	0
6061	0
6072	0.00144987
6090	0
6095	0
6099	0
6106	0
6109	0
6126	0
6132	0
6135	0
6147	0.000748503
6150	0
6171	0
6173	0
6178	0
6191	0
6201	0.000679348
6203	0
6207	0
6215	0
6237	0
6240	0
6246	0
6267	0
6273	0.000753012
6294	0.00068306
6304	0.000718391
6310	0
6318	0
6322	0
6325	0.000755287
6336	0
6345	0
6351	0.000764526
6358	0.00078125
6363	0.000698324
6371	0
6384	0
6387	0
6404	0
6411	0
6425	0
6427	0.000668449
6436	0
6441	0.00137741
6450	0
6458	0
6465	0.000961538
6487	0
6493	0
6510	0
6512	0.000862069
6515	0.000666667
6522	0
6534	0.000753012
6546	0.000753012
6548	0
6551	0
6556	0
6568	0
6575	0
6580	0
6582	0
6585	0
6592	0
6600	0
6605	0
6607	0.000764526
6610	0
6620	0
6627	0
6636	0.000825083
6648	0
6652	0
6655	0
6657	0
6678	0
6680	0
6687	0
6694	0
6700	0.000714286
6706	0.000838926
6710	0
6715	0.000720461
6720	0
6746	0
6768	0.000694444
6805	0.000694444
6818	0
6838	0
6848	0
6869	0
6883	0
6890	0
6895	0
6899	0
6901	0
6903	0
6931	0
6937	0
6945	0.000677507
6967	0
6974	0
6976	0
6979	0.000737463
7018	0
7022	0
7024	0
7031	0
7037	0
7041	0
7048	0
7060	0
7069	0.00074184
7071	0
7073	0
7083	0
7085	0
7090	0
7100	0
7118	0
7123	0.000694444
7139	0
7145	0
7165	0
7167	0
7177	0
7237	0
7239	0
7264	0
7289	0
7291	0.000661376
7302	0
7314	0.000666667
7328	0
7333	0
7336	0
7338	0.000668449
7356	0.000647668
7359	0
7367	0
7370	0.000899281
7393	0
7418	0.000712251
7420	0
7426	0
7435	0
7456	0
7459	0
7471	0
7478	0
7486	0
7498	0
7505	0
7507	0
7510	0
7517	0
7519	0
7522	0
7525	0.00125313
7532	0
7542	0.00131251
7553	0
7555	0
7558	0
7560	0
7574	0
7579	0
7584	0
7586	0
7591	0
7601	0
7609	0
7618	0
7629	0
7636	0
7638	0
7642	0
7656	0
7666	0.000912409
7684	0
7693	0
7695	0
7702	0.00148502
7705	0
7708	0
7714	0
7726	0
7729	0
7742	0
7759	0
7762	0
7768	0
7771	0
7785	0
7787	0
7796	0
7799	0
7808	0
7824	0
7835	0
7837	0
7840	0
7842	0
7847	0
7858	0
7893	0
7898	0
7916	0
7921	0
7923	0
7939	0
7945	0.00162338
7950	0
7957	0
7962	0
7965	0
7971	0
7978	0
7982	0.000753012
7984	0.000877193
7986	0.000757576
7999	0
8004	0
8006	0.000652742
8027	0
8041	0
8050	0
8053	0
8058	0.0015528
8066	0
8073	0
8076	0
8079	0
8085	0
8089	0.000712251
8101	0
8106	0.00136612
8113	0
8137	0
8139	0
8152	0
8169	0
8176	0
8196	0.000651042
8201	0
8216	0
8226	0.000702247
8233	0
8235	0
8237	0
8239	0
8247	0
8253	0
8255	0
8260	0
8263	0
8265	0
8270	0
8274	0
8281	0
8284	0
8287	0
8290	0.000666667
8292	0
8298	0
8301	0
8304	0.00275872
8308	0
8314	0.000698324
8316	0.000744048
8318	0.00107759
8321	0
8329	0.000706215
8335	0
8339	0
8341	0
8358	0
8363	0
8368	0
8370	0
8372	0
8375	0
8381	0
8392	0
8397	0
8402	0
8406	0
8408	0
8410	0
8413	0.000788644
8428	0
8433	0.000798722
8442	0
8445	0
8460	0
8469	0.00088968
8481	0.000708215
8484	0
8508	0
8510	0
8513	0
8523	0
8540	0
8542	0
8548	0
8569	0
8587	0
8600	0
8613	0
8623	0
8626	0
8632	0
8636	0
8645	0
8654	0
8661	0.0017301
8673	0
8682	0.000929368
8688	0
8701	0
8710	0
8714	0
8719	0
8727	0
8731	0
8734	0
8754	0
8759	0.000672043
8765	0
8767	0
8779	0
8784	0
8788	0
8803	0
8807	0
8818	0.000702247
8827	0
8835	0
8852	0
8864	0
8872	0
8876	0
8885	0
8888	0
8893	0
8941	0
8960	0
8988	0
8993	0
9000	0
9007	0
9027	0
9029	0
9031	0
9036	0
9051	0
9054	0
9056	0
9058	0
9066	0
9072	0
9074	0.000771605
9077	0
9079	0
9083	0
9092	0
9095	0.000708215
9100	0
9104	0.0015625
9106	0
9108	0
9119	0
9126	0
9133	0
9136	0
9146	0.000649351
9148	0
9155	0
9165	0
9167	0
9170	0
9180	0
9186	0
9199	0
9204	0
9209	0
9219	0.000822368
9223	0
9232	0.000672043
9240	0.00166113
9249	0.00093633
9251	0
9253	0
9271	0
9281	0.00066313
9295	0.000788644
9304	0
9306	0.000661376
9309	0
9311	0
9314	0
9334	0
9338	0
9360	0
9363	0
9367	0.000666667
9374	0
9385	0
9402	0
9407	0.000694444
9414	0
9429	0
9435	0
9452	0
9469	0
9476	0
9494	0.000896057
9499	0
9503	0
9515	0
9524	0
9534	0
9537	0
9545	0
9562	0
9570	0
9573	0
9575	0
9580	0
9590	0
9610	0
9613	0
9618	0
9620	0.000771605
9624	0
9627	0
9629	0
9639	0
9658	0.00093985
9675	0
9687	0
9689	0.000929368
9692	0
9702	0
9706	0
9709	0
9724	0
9737	0
9741	0
9743	0
9748	0
9763	0
9768	0
9774	0.00131579
9778	0
9782	0
9790	0.00107759
9809	0
9812	0
9814	0
9828	0
9837	0
9841	0.00189554
9852	0
9860	0
9873	0
9879	0
9883	0
9887	0
9893	0
9895	0
9902	0
9922	0
9924	0
9926	0
9938	0
9945	0
9947	0.000954198
9950	0
9955	0
9957	0
9964	0
9983	0
9991	0
9999	0.000814332
10002	0
10006	0
10009	0
10026	0
10034	0
10038	0
10060	0.00107759
10075	0
10078	0
10085	0
10095	0
10097	0.00198413
10129	0.000859107
10137	0.000759878
10144	0
10147	0
10155	0
10168	0
10177	0
10180	0.000708215
10184	0.000929368
10195	0.00108225
10204	0
10210	0
10217	0
10223	0
10236	0.000757576
10244	0
10260	0
10263	0
10276	0.00170068
10285	0
10288	0
10312	0.000929368
10330	0.000652742
10336	0.000791139
10339	0
10341	0
10357	0
10362	0
10365	0
10370	0
10379	0
10394	0
10398	0.000617284
10401	0
10415	0
10418	0
10420	0
10427	0
10434	0
10440	0.000783699
10447	0.000718391
10449	0
10453	0
10464	0.000710227
10467	0
10471	0.000759878
10522	0
10525	0
10527	0
10533	0.000708215
10538	0
10543	0
10548	0
10551	0
10558	0
10567	0
10601	0
10606	0
10629	0
10633	0
10639	0.000677507
10646	0
10670	0
10672	0
10681	0
10699	0
10706	0
10712	0
10717	0
10720	0
10723	0
10726	0
10734	0
10736	0
10742	0
10744	0
10757	0.000859107
10774	0
10780	0
10794	0
10803	0
10822	0
10824	0
10828	0
10837	0
10848	0
10861	0
10879	0
10888	0
10891	0
10894	0
10915	0
10917	0.000793651
10923	0
10927	0
10939	0
10959	0
10966	0.000755287
10978	0
10980	0.000786164
10992	0
11008	0
11014	0
11016	0
11024	0
11026	0
11028	0
11031	0
11034	0.0015674
11077	0.000773994
11093	0
11103	0
11109	0.000814332
11112	0
11118	0.00074184
11128	0
11130	0
11137	0
11162	0
11168	0.000803859
11170	0
11179	0
11209	0
11214	0.000737463
11226	0
11230	0.000932836
11233	0
11239	0.000793651
11271	0
11284	0.00144509
11289	0
11293	0
11298	0
11303	0
11305	0
11309	0.000698324
11317	0
11326	0
11331	0
11344	0
11351	0
11374	0
11379	0
11398	0
11400	0
11414	0
11416	0
11418	0
11430	0
11442	0
11464	0
11469	0
11476	0
11478	0.000932836
11489	0
11494	0
11502	0
11505	0
11508	0
11512	0.00088968
11518	0
11523	0
11534	0
11543	0
11545	0
11556	0
11559	0
11564	0
11566	0
11579	0
11581	0
11583	0
11592	0
11598	0
11601	0
11606	0
11629	0
11640	0
11648	0
11656	0
11670	0
11672	0
11680	0
11688	0.000886525
11692	0.000720461
11694	0
11697	0.000932836
11704	0
11707	0
11709	0
11713	0
11718	0
11737	0
11739	0.0018315
11750	0
11755	0
11758	0
11760	0
11768	0
11778	0.000954198
11797	0
11809	0
11826	0
11828	0
11833	0
11842	0
11847	0.000943396
11851	0
11864	0.000771605
11878	0
11881	0.000762195
11885	0
11902	0
11917	0
11921	0
11928	0.00143678
11944	0
11947	0.000762195
11960	0
11967	0
11970	0
11972	0
11974	0.000830565
11980	0
11982	0
11989	0.000748503
11992	0
11997	0
12005	0
12020	0.000816993
12023	0.00104603
12030	0
12034	0
12037	0
12044	0
12059	0
12068	0
12071	0
12079	0
12083	0
12088	0
12094	0
12096	0
12099	0
12135	0
12140	0
12144	0
12147	0
12158	0.000844595
12161	0
12167	0
12172	0.00157288
12174	0
12176	0
12185	0
12187	0
12200	0
12207	0
12227	0.000847458
12244	0
12246	0
12266	0
12271	0.000769231
12279	0
12289	0.000574713
12306	0.000825083
12313	0.000608273
12315	0.0015625
12327	0
12329	0
12348	0
12368	0
12371	0
12384	0
12392	0
12394	0
12396	0
12405	0
12408	0
12415	0.000748503
12420	0.000788644
12429	0.00142858
12448	0.000899281
12451	0
12463	0.00066313
12465	0
12471	0
12475	0
12485	0
12488	0
12492	0
12498	0
12502	0
12519	0.000943396
12522	0
12531	0
12548	0
12554	0.000710227
12580	0
12613	0
12617	0
12633	0.000841751
12638	0
12642	0
12644	0
12660	0
12671	0
12681	0
12689	0
12692	0
12697	0
12699	0
12706	0
12720	0
12728	0
12730	0
12744	0
12750	0
12755	0
12759	0
12761	0
12768	0
12770	0
12778	0
12795	0
12797	0
12803	0
12810	0
12816	0
12822	0
12826	0
12833	0
12840	0
12851	0
12860	0
12870	0
12874	0
12878	0
12885	0
12890	0.00085034
12894	0
12897	0
12927	0
12941	0
12943	0
12945	0
12953	0
12958	0
12966	0
12968	0
12977	0.000744048
12986	0
12995	0
13004	0
13008	0
13018	0
13025	0
13029	0
13052	0
13057	0
13062	0
13065	0
13074	0
13077	0
13079	0
13082	0
13088	0
13092	0
13097	0
13107	0
13109	0.000708215
13115	0
13123	0.000862069
13128	0
13133	0
13143	0.000726744
13148	0
13153	0.00103306
13155	0
13162	0
13168	0
13172	0
13180	0.0021097
13213	0
13215	0.000841751
13225	0
13230	0
13246	0
13253	0
13267	0
13273	0
13275	0.0018797
13283	0
13292	0.000666667
13295	0
13310	0
13329	0
13335	0
13365	0
13378	0
13388	0
13390	0
13393	0
13398	0
13403	0.000786164
13426	0.00168068
13432	0
13436	0
13441	0
13452	0
13458	0
13460	0.000737463
13473	0
13484	0
13487	0
13499	0
13506	0
13513	0
13515	0.00085034
13521	0
13531	0
13553	0
13564	0
13567	0.00172414
13569	0
13574	0
13591	0.000833333
13594	0
13597	0
13618	0.000830565
13620	0
13624	0
13634	0
13636	0
13641	0
13651	0
13658	0
13667	0
13672	0
13677	0
13679	0
13689	0
13692	0
13699	0
13711	0
13721	0
13727	0
13729	0
13749	0
13752	0
13756	0
13762	0
13764	0
13766	0
13768	0.00153959
13771	0.00246469
13776	0
13781	0.000968992
13783	0
13793	0
13797	0
13803	0
13814	0.00094697
13830	0
13849	0
13855	0
13858	0.000750751
13871	0
13874	0
13879	0
13883	0
13886	0.000773994
13899	0
13902	0
13904	0
13913	0
13920	0
13927	0
13938	0.000664894
13948	0
13954	0
13962	0
13988	0
13994	0
13997	0.00258407
14004	0
14009	0
14021	0
14042	0.000675676
14047	0.00151515
14059	0
14065	0
14081	0
14084	0
14100	0
14105	0
14109	0
14116	0
14119	0
14124	0.000877193
14132	0.000822368
14137	0
14157	0.00064433
14167	0.000642674
14183	0
14189	0.00132387
14192	0
14212	0
14214	0
14217	0.000984252
14219	0
14223	0
14226	0
14233	0
14238	0
14240	0
14245	0
14281	0.000733138
14314	0
14336	0
14342	0
14351	0
14354	0.000905797
14356	0
14358	0
14364	0.000905797
14375	0
14377	0
14385	0
14395	0.000684932
14400	0
14406	0
14409	0.000681199
14415	0
14421	0
14431	0
14434	0
14444	0
14448	0
14459	0
14464	0
14469	0
14486	0
14488	0
14499	0.000726744
14505	0
14510	0
14512	0
14518	0
14523	0
14527	0
14529	0.000728863
14538	0
14547	0
14550	0
14562	0
14568	0
14578	0.00088968
14591	0.000819672
14599	0.000798722
14607	0
14614	0
14623	0
14631	0
14645	0
14647	0.000659631
14650	0
14653	0
14657	0.000657895
14660	0
14672	0
14682	0
14685	0
14693	0
14696	0
14720	0.000718391
14725	0
14733	0
14738	0.000786164
14742	0
14749	0.000661376
14752	0
14758	0
14761	0.000783699
14766	0
14771	0
14774	0
14792	0.00157233
14795	0.000764526
14802	0.000796178
14808	0
14830	0
14833	0
14861	0
14863	0
14872	0
14875	0
14889	0
14908	0
14914	0
14917	0
14937	0
14957	0
14959	0
14962	0
14964	0
14972	0
14979	0
14988	0.000668449
14994	0
15000	0
15006	0
15020	0
15027	0.000722543
15035	0.000672043
15046	0
15053	0
15071	0
15077	0
15085	0
15089	0
15099	0
15105	0
15107	0
15121	0
15124	0
15133	0
15136	0
15139	0
15149	0
15154	0
15168	0
15173	0
15182	0.000694444
15185	0
15193	0
15197	0
15201	0
15204	0
15206	0
15210	0
15215	0
15220	0
15232	0
15241	0
15250	0.000677507
15253	0
15259	0
15263	0
15279	0
15284	0
15293	0
15300	0
15304	0
15306	0.000681199
15309	0
15319	0
15325	0
15336	0
15338	0
15341	0.000722543
15349	0
15364	0
15384	0
15386	0
15392	0
15394	0.00085034
15396	0
15404	0
15406	0
15413	0
15417	0
15421	0
15427	0
15430	0.000672043
15432	0
15438	0
15445	0.000649351
15458	0.000673854
15460	0
15465	0.00068306
15472	0.000626566
15479	0.000596659
15484	0
15492	0.000746269
[truncated: 764,118+ more rows]

## Sheet: Fig. 1e
position	ave freq
74	0.0010101
103	0.000888099
121	0.00044964
152	0.000379363
197	0.000359195
199	0.00182875
233	0.00037594
447	0.000447227
563	0.000963391
893	0.00215517
900	0.000811688
921	0.000564334
972	0.00213675
982	0.000603865
1132	0.000825083
1144	0.000572082
1219	0.00088968
1230	0.00192308
1305	0.00230195
1368	0.000608273
1398	0.000440917
1439	0.000446429
1447	0.00052521
1461	0.000541126
1537	0.00208333
1591	0.000551876
1700	0.0013382
1750	0.000735294
1787	0.00070028
1893	0.000698324
1922	0.00093985
1954	0.000623441
2000	0.00114801
2018	0.000539957
2114	0.000798722
2119	0.00206612
2130	0.000755287
2146	0.00265957
2201	0.000600962
2207	0.00229358
2304	0.000570776
2320	0.00136692
2352	0.000580046
2428	0.00171233
2463	0.00235849
2541	0.00268817
2596	0.000880282
2610	0.00485437
2617	0.000757576
2815	0.000666667
3050	0.0019084
3085	0.00065445
3104	0.000672043
3137	0.00139844
3172	0.000595238
3187	0.0019685
3219	0.00257732
3427	0.000739645
3489	0.002
3506	0.000589623
3620	0.00229358
3737	0.000620347
3739	0.000458716
3771	0.00176056
3817	0.00162338
3895	0.00168919
3903	0.000536481
3996	0.000708215
4078	0.00068306
4248	0.000545852
4281	0.00152439
4360	0.000489237
4371	0.000515464
4419	0.000448833
4423	0.00287356
4486	0.00041806
4536	0.000471698
4545	0.000356633
4559	0.00238095
4593	0.000553097
4614	0.00142857
4641	0.000690608
4659	0.00195312
4685	0.000572082
4711	0.000801282
4879	0.000690608
4885	0.00227273
4954	0.00334001
4964	0.00225225
5159	0.000621891
5395	0.000569476
5402	0.00141449
5453	0.00438596
5479	0.00094697
5505	0.00357143
5640	0.00198413
5690	0.00211864
5736	0.000523013
5768	0.000744048
5790	0.00217391
5818	0.000518672
5847	0.000755287
6031	0.00173611
6072	0.000809061
6090	0.00409836
6135	0.00083612
6178	0.00271739
6207	0.00147493
6246	0.000551876
6336	0.00198413
6363	0.000568182
6387	0.000737463
6427	0.0019084
6512	0.00265133
6551	0.000510204
6568	0.00106383
6592	0.00438596
6605	0.000657895
6700	0.000748503
6715	0.000728863
6899	0.00160256
6937	0.000578704
6979	0.000688705
7060	0.00102881
7069	0.000706215
7073	0.000996016
7328	0.000922509
7367	0.00332219
7418	0.00143464
7507	0.00149701
7558	0.000603865
7762	0.000526316
7962	0.00117647
7984	0.000572082
7986	0.00117096
8027	0.000560538
8079	0.0016264
8101	0.000592417
8137	0.00208333
8201	0.000698324
8216	0.000547046
8226	0.000560538
8247	0.000574713
8253	0.00221239
8263	0.000730994
8363	0.00126904
8397	0.00127226
8402	0.000673854
8408	0.000462107
8469	0.002
8523	0.000561798
8710	0.000853242
8731	0.000776398
8893	0.00247525
9058	0.00078125
9066	0.0045045
9077	0.000637755
9100	0.000637755
9119	0.000733138
9146	0.000611247
9199	0.000714286
9240	0.000690608
9253	0.000704225
9304	0.000819672
9314	0.000554324
9385	0.00247525
9494	0.000816993
9629	0.000519751
9639	0.000535332
9687	0.000533049
9702	0.000737463
9763	0.000668449
9883	0.000698324
9895	0.000922509
9922	0.000608273
9947	0.00176056
9991	0.000641026
10060	0.00088968
10129	0.00213675
10394	0.0040796
10453	0.000773994
10538	0.000853242
10548	0.00280899
10633	0.00337838
10670	0.000786164
10712	0.00105042
10717	0.00287356
10774	0.000698324
10822	0.000988142
10959	0.00105932
10980	0.00403226
11137	0.000757576
11534	0.000771605
11545	0.00165563
11556	0.000798722
11598	0.000963391
11606	0.00357143
11656	0.000859107
11760	0.000617284
11809	0.000825083
11847	0.000645995
11878	0.00247525
11917	0.00070028
12094	0.000666667
12140	0.00337838
12172	0.000965251
12207	0.000661376
12244	0.000771605
12315	0.00274725
12394	0.000759878
12613	0.000608273
12699	0.000877193
12744	0.000565611
12750	0.00378788
12966	0.000759878
13057	0.00208333
13077	0.000766871
13388	0.000932836
13393	0.00094697
13432	0.000788644
13436	0.000783699
13452	0.000591017
13553	0.00078125
13667	0.000605327
13729	0.000651042
13756	0.00102041
13781	0.000686813
13913	0.000623441
13938	0.000865052
14059	0.00211864
14132	0.000776398
14214	0.00231481
14217	0.000776398
14354	0.000572082
14358	0.000561798
14375	0.000517598
14385	0.000487329
14409	0.002
14434	0.000477099
14529	0.00201613
14568	0.00181159
14758	0.00171233
14802	0.000509165
15071	0.000463822
15201	0.00130208
15206	0.000645995
15232	0.000478927
15263	0.000690608
15309	0.00111857
15338	0.000488281
15386	0.000672043
15445	0.000618812
15458	0.00121951
15612	0.000528541
15771	0.000773994
15774	0.000629723
15876	0.00185185
15912	0.0005
15939	0.00145349
15966	0.000458716
16008	0.00109392
16010	0.00114951
16128	0.000516529
16339	0.00684932
16395	0.000844595
16424	0.00231481
16504	0.000493097
16507	0.00219298
16558	0.000458716
16570	0.00047619
16664	0.000443262
16672	0.00093985
16734	0.000788644
16824	0.000631313
17078	0.000809061
17211	0.000572082
17298	0.00213675
17342	0.000649351
17419	0.000608273
17455	0.000595238
17537	0.000652742
17541	0.00225225
17548	0.000664894
17646	0.00139665
17711	0.000896057
17773	0.000712251
17820	0.000582751
17886	0.000570776
18014	0.000632911
18132	0.000647668
18158	0.000636132
18179	0.00510204
18460	0.000919118
18510	0.000664894
18513	0.0078125
18549	0.000614251
18609	0.00095057
18690	0.000801282
18722	0.00255609
18787	0.000560538
18819	0.00242718
19250	0.00263158
19263	0.00126904
19425	0.000976562
19473	0.00373134
19561	0.00173611
19668	0.00171233
19676	0.000980392
19857	0.000972763
19937	0.00126263
19963	0.00129534
20194	0.000902527
20266	0.000838926
20285	0.000809061
20355	0.00119048
20502	0.00192308
20575	0.00471698
20641	0.00126263
20711	0.00454545
20920	0.000632911
20989	0.000641026
21128	0.000647668
21164	0.00277778
21214	0.00263158
21262	0.000595238
21275	0.000570776
21400	0.000559284
21417	0.000513347
21452	0.000702247
21473	0.00171233
21500	0.000529661
21542	0.00189394
21599	0.00166667
21689	0.00176056
21728	0.00049505
21832	0.000698324
21899	0.000816993
21952	0.000841751
21996	0.000929368
22068	0.00087108
22207	0.000628141
22229	0.00215517
22232	0.000912409
22291	0.00095057
22294	0.0016066
22399	0.000814332
22435	0.000544662
22466	0.00213675
22491	0.000642674
22493	0.000605327
22574	0.00101626
22689	0.00247525
22708	0.00144092
22802	0.00247525
22929	0.000996016
22960	0.00294118
22983	0.000819672
23140	0.00318471
23164	0.00362319
23311	0.000896057
23725	0.00152439
23739	0.00147059
23908	0.00714286
23910	0.00146199
24046	0.00111607
24059	0.00112613
24089	0.000796178
24105	0.00110132
24123	0.000841751
24220	0.000814332
24224	0.00184445
24261	0.00392099
24674	0.000661376
24785	0.000739645
24821	0.000886525
25078	0.000670241
25111	0.000598086
25136	0.00094697
25525	0.000841751
25625	0.00177305
25742	0.00158228
25873	0.000651042
25918	0.000647668
26012	0.00178571
26083	0.00240385
26126	0.000724638
26186	0.00234882
26250	0.000726744
26283	0.000596659
26295	0.00227273
26369	0.000746269
26496	0.000724638
26537	0.0017301
26730	0.000626566
26742	0.000809061
26862	0.00183824
26917	0.000759878
26962	0.000912409
26971	0.000696379
26973	0.000656168
27054	0.000786164
27084	0.00134409
27116	0.00287356
27191	0.000859107
27347	0.000838926
27370	0.000547046
27378	0.000537634
27505	0.00176056
27633	0.00162338
27846	0.002
27868	0.000883392
27983	0.00118483
28215	0.00105485
28226	0.000816993
28375	0.00352113
28633	0.000684932
28758	0.00111111
28794	0.00271739
28808	0.00284091
28895	0.00126263
28899	0.00121951
29364	0.00217391
29424	0.00240385
29802	0.00347222
29940	0.00650042
29942	0.00328947
30100	0.025
30383	0.0025
30388	0.000806452
30497	0.00373134
30502	0.00304878
30509	0.00271739
30736	0.000830565
30746	0.000776398
30804	0.000814332
30914	0.00107296
30973	0.000856164
31136	0.00117925
31172	0.000929368
31312	0.00102041
31335	0.000801282
31468	0.00107759
31520	0.000809061
31531	0.000796178
31594	0.00103306
31685	0.00121359
31729	0.00247525
31853	0.00320513
31872	0.00125628
32032	0.00384615
32193	0.000972763
32220	0.00116822
32234	0.000886525
32504	0.000841751
32506	0.00185185
32512	0.00224699
32546	0.00520833
32592	0.00271739
32616	0.000698324
32658	0.00263158
32706	0.000737463
32894	0.000626566
33032	0.000733138
33274	0.000694444
33313	0.000698324
33360	0.00105932
33460	0.000827815
33609	0.00347222
33640	0.00227273
33772	0.00105042
33829	0.00290698
33874	0.000664894
33932	0.003125
34018	0.00105932
34072	0.00108696
34233	0.00260417
34275	0.00087108
34378	0.0015015
34380	0.00102459
34396	0.00178787
34610	0.00245098
34764	0.000862069
34866	0.000690608
35051	0.00265957
35053	0.000753012
35069	0.00153846
35211	0.00107296
35270	0.00280899
35305	0.000647668
35387	0.00103306
35389	0.00106383
35435	0.00280899
35515	0.0028635
35548	0.000922509
35555	0.00365773
35622	0.000672043
35642	0.000708215
35826	0.00277778
35943	0.000976562
35993	0.00192319
36170	0.000803859
36189	0.000578704
36199	0.000788644
36202	0.00153374
36265	0.000581395
36281	0.00227273
36324	0.00116822
36347	0.00174825
36530	0.00182482
36579	0.000524109
36629	0.000641026
36744	0.000718391
36769	0.000582751
36818	0.00245098
36874	0.000537634
36904	0.00195312
36936	0.000639386
36946	0.000605327
36954	0.00869565
37066	0.000712251
37264	0.000868056
37272	0.00085034
37280	0.00373134
37315	0.000806452
37434	0.00257732
37549	0.00221893
37757	0.00078125
37796	0.00058548
37808	0.00170068
37833	0.0018797
38113	0.000892857
38115	0.000776398
38167	0.00229358
38169	0.000862069
38341	0.000753012
38508	0.00203252
38570	0.00252525
38612	0.0036647
38668	0.000726744
38760	0.000664894
38798	0.0018315
38840	0.00242718
38925	0.000766871
38984	0.000728863
38986	0.00068306
39009	0.000692521
39033	0.00233645
39086	0.00312308
39128	0.000748503
39136	0.000553097
39242	0.000859107
39283	0.00269638
39334	0.000803859
39342	0.00106383
39488	0.00101626
39491	0.00070028
39679	0.00117925
39730	0.00102459
39869	0.000880282
40036	0.0015528
40038	0.0013587
40180	0.000528541
40235	0.00140449
40285	0.000446429
40293	0.000569476
40322	0.00178571
40340	0.00324675
40353	0.000539957
40477	0.00163399
40522	0.000488281
40560	0.00103306
40571	0.000555556
40681	0.00210084
40815	0.000636132
40832	0.00193798
40927	0.000626566
40941	0.000698324
40977	0.000458716
41020	0.000534188
41120	0.000511247
41141	0.00203252
41191	0.00110132
41314	0.00357143
41540	0.00724638
41601	0.00294118
41626	0.000886525
42035	0.00242718
42149	0.00181818
42183	0.000847458
42185	0.000833333
42389	0.00320513
42921	0.0102041
42953	0.00115207
42982	0.00104603
43147	0.00095057
43197	0.00095057
43292	0.00446429
43307	0.00423729
43642	0.000896057
43644	0.000862069
43751	0.00132979
43763	0.000919118
43808	0.000892857
43813	0.00274725
43922	0.00100402
43950	0.00106383
44018	0.000954198
44216	0.00088968
44280	0.000724638
44449	0.00351599
44508	0.000909091
44525	0.000984252
44930	0.00342466
45074	0.00170068
45271	0.0138889
45356	0.00277778
45644	0.00233645
46146	0.00139665
46148	0.000980392
46160	0.00206612
46490	0.00543478
46595	0.00287356
46682	0.000744048
46756	0.00158228
46979	0.002
47615	0.00203252
48201	0.000868056
48259	0.00986842
48312	0.000972763
48350	0.00617284
48371	0.000957854
48561	0.00162338
48675	0.00123762
48762	0.00320513
48945	0.00172414
49076	0.00201613
49110	0.00177089
49128	0.000771605
49332	0.00103306
49460	0.00333333
49659	0.00108225
49715	0.00103306
49740	0.00114155
50253	0.00106383
50311	0.00193207
50426	0.000853242
50453	0.00129534
50684	0.00102041
50857	0.00109649
50944	0.00112108
51018	0.000714286
51077	0.000816993
51090	0.00111111
51190	0.0021645
51233	0.000892857
51242	0.00223214
51310	0.000965251
51335	0.00093985
51404	0.000592417
51439	0.000521921
51514	0.000531915
51565	0.00443257
51626	0.000759878
51632	0.000631313
51750	0.00093633
51807	0.0019685
51920	0.000686813
51978	0.00110375
52035	0.00378788
52084	0.000615764
52129	0.000518672
52150	0.000625
52203	0.000547046
52211	0.000544662
52525	0.000424448
52558	0.000531915
52598	0.000543478
52667	0.000831947
52672	0.000545852
52743	0.000523013
52746	0.000520833
52757	0.00120192
52796	0.00189394
52914	0.000493097
52920	0.000505051
52984	0.000478011
53070	0.000570776
53156	0.000345304
53189	0.00141243
53204	0.000371471
53320	0.00312371
53334	0.000342466
53353	0.000409836
53419	0.000367647
53431	0.000345304
53434	0.00336998
53477	0.000465549
53500	0.000460405
53502	0.00257732
53566	0.00119617
53601	0.000371471
53608	0.000369276
53683	0.000424448
53708	0.000791139
53789	0.000379363
53863	0.000451264
53912	0.00131579
53917	0.00036075
53971	0.000327225
53998	0.000486381
54085	0.000415282
54244	0.000483559
54325	0.000659631
54328	0.00047259
54380	0.00203252
54397	0.000528541
54520	0.00124663
54541	0.000897666
54610	0.000486381
54635	0.000938086
54639	0.00178571
54682	0.000801282
54740	0.000696379
54801	0.00238095
54815	0.00108225
54824	0.00263158
54828	0.000698324
54965	0.000446429
55324	0.00037594
55363	0.00282486
55367	0.000365497
55381	0.000329815
55524	0.00037092
55566	0.000349162
55613	0.000452899
55780	0.00111607
55830	0.00139381
55861	0.000362319
55898	0.000339674
55933	0.000360231
56075	0.000314861
56101	0.00112031
56248	0.0004
56292	0.00172414
56335	0.000447227
56379	0.000486381
56506	0.000516529
56531	0.000996016
56600	0.000591017
56710	0.000776398
56753	0.000750751
56819	0.000759878
56854	0.000833333
57060	0.000798722
57195	0.00301205
57347	0.00384615
57374	0.00390625
57402	0.000919118
57539	0.000984252
57704	0.00347222
58042	0.000649351
58162	0.000730994
58287	0.003125
58395	0.00333333
58409	0.000702247
58485	0.00095057
58525	0.00294118
58594	0.00306891
58654	0.00127899
58720	0.00213675
58767	0.00146771
58859	0.000542299
58921	0.000565611
59096	0.000886525
59166	0.00145132
59259	0.00274725
59278	0.00260417
59395	0.00095057
59417	0.00149254
59444	0.000718391
59494	0.000912409
59528	0.000686813
59536	0.00095057
59566	0.00277778
59604	0.000659631
59784	0.00333333
59806	0.000714286
59871	0.00127226
59921	0.00164474
60055	0.000544662
60148	0.000555556
60243	0.000529661
60361	0.000513347
60482	0.000573394
60484	0.000595238
60493	0.000502008
60513	0.000475285
60529	0.00171233
60661	0.000968992
60673	0.00070028
60805	0.00581395
60979	0.000559284
61064	0.0011655
61137	0.000677507
61263	0.00178571
61288	0.000496032
61411	0.000735294
61460	0.00064433
61484	0.00268817
61499	0.000628141
61541	0.000641026
61625	0.000737463
61644	0.000753012
61646	0.002
61666	0.00203252
61670	0.00231481
61713	0.000661376
61963	0.00120482
62077	0.000819672
62278	0.00247525
62416	0.00117371
62494	0.00324675
62637	0.00237728
62747	0.00274725
62796	0.000730994
62812	0.000566893
62857	0.00147059
62910	0.000517598
62932	0.000620347
62968	0.000814332
63072	0.00111111
63168	0.00277778
63173	0.000759878
63318	0.00105485
63364	0.000992063
63527	0.00170068
63543	0.000710227
63682	0.00280899
63783	0.000608273
63986	0.00357143
64259	0.00294118
64267	0.00139665
64338	0.000912409
64455	0.00168919
64457	0.00274725
64466	0.00308642
64591	0.0013089
64864	0.00147929
64976	0.00308642
64978	0.000714286
65184	0.000625
65202	0.00059952
65324	0.00203252
65377	0.000491159
65415	0.000516529
65454	0.000690608
65504	0.000580046
65510	0.000651042
65572	0.000498008
65581	0.00174825
65614	0.000509165
65660	0.000847458
65782	0.000464684
65791	0.00044405
65817	0.0004
65967	0.000428816
66011	0.00068306
66047	0.00174603
66081	0.00257732
66098	0.000408497
66190	0.000352113
66212	0.00128238
66226	0.003681
66298	0.000391236
66345	0.00364964
66497	0.00161503
66503	0.00822712
66775	0.000773994
66819	0.00110619
66853	0.000714286
66870	0.003125
66887	0.00149254
67105	0.00120192
67179	0.0010917
67221	0.000714286
67229	0.000735294
67249	0.000730994
67283	0.00074184
67389	0.000922509
67703	0.000657895
67776	0.00078125
67782	0.00357143
67817	0.00373134
67819	0.000961538
67836	0.00268817
67852	0.003125
67955	0.00290698
67996	0.00112108
68195	0.000996016
68273	0.0010917
68364	0.0013624
68566	0.00238095
68570	0.0025
68663	0.000506073
68725	0.00118528
68769	0.000538793
68817	0.000511247
68824	0.000626566
68833	0.000617284
68886	0.00113122
68944	0.00289017
68978	0.000675676
69033	0.00154321
69085	0.000431034
69098	0.00145349
69136	0.00191249
69169	0.000623441
69208	0.000509165
69230	0.000507099
69274	0.00041806
69333	0.000460405
69412	0.000542299
69436	0.000448833
69441	0.000576037
69504	0.00366345
69543	0.000677507
69550	0.0018797
69558	0.000586854
69596	0.000668449
69681	0.00255102
69844	0.00352113
69877	0.00143678
69891	0.00102041
69899	0.00418552
70074	0.00118483
70114	0.00225225
70288	0.000656168
70354	0.000915751
70484	0.00138122
70517	0.000912409
70598	0.00378788
70656	0.00083612
70690	0.000865052
70873	0.00390625
71017	0.00462963
71028	0.00100806
71213	0.00217195
71579	0.00260417
71590	0.00093633
71593	0.000679348
71632	0.000596659
71728	0.002
71733	0.00059952
71844	0.000972763
71852	0.000720461
71969	0.000612745
71989	0.005
72000	0.000641026
72079	0.000811688
72220	0.000886525
72303	0.000652742
72309	0.000661376
72320	0.000645995
72372	0.00141243
72426	0.00277778
72444	0.000788644
72712	0.000684932
72812	0.000759878
72876	0.000912409
72953	0.00252525
73109	0.0014881
73169	0.000868056
73226	0.000996016
73301	0.000968992
73370	0.00093633
73500	0.000976562
73558	0.000865052
73610	0.002
73717	0.00101626
73738	0.00240385
74109	0.00223214
74137	0.000560538
74153	0.00229358
74173	0.00217391
74389	0.000649351
74481	0.000748503
74675	0.000896057
74687	0.000902527
74822	0.00215517
74838	0.000690608
74847	0.000704225
74905	0.00235849
75022	0.0010917
75045	0.000883392
75053	0.000919118
75224	0.00204918
75366	0.00093985
75418	0.00088968
75456	0.000728863
75614	0.00113636
75690	0.00157233
75779	0.000750751
75816	0.000976562
75941	0.00376314
76027	0.00117925
76302	0.000847458
76595	0.00183824
76689	0.00347222
76876	0.000572082
76967	0.00107759
76997	0.00238095
77021	0.000919118
77084	0.00088968
77245	0.00233645
77346	0.000929368
77508	0.00290698
77519	0.000673854
77537	0.000710227
77546	0.00714286
77630	0.000783699
77635	0.000827815
77709	0.000965251
77729	0.00225225
77765	0.00102459
77901	0.000684932
77955	0.000750751
77970	0.00074184
78053	0.00274725
78106	0.000771605
78111	0.000809061
78285	0.000641026
78310	0.00083612
78459	0.000753012
78532	0.000675676
78555	0.00158406
78675	0.000720461
78689	0.000702247
78712	0.000515464
78718	0.000728863
78770	0.000830565
78822	0.00225225
78933	0.00100806
79046	0.00265957
79057	0.00235849
79140	0.00068306
79337	0.000605327
79362	0.0013587
79445	0.000708215
79505	0.0025
79567	0.00240385
79821	0.00235849
79880	0.00102459
79920	0.000899281
80020	0.00294118
80220	0.00078125
80260	0.000912409
80450	0.000883392
80508	0.00308642
80612	0.000972763
80638	0.0032522
80705	0.000688705
80823	0.00144509
80910	0.000681199
80912	0.000912409
80920	0.000902527
80936	0.000686813
81006	0.00308642
81009	0.00093633
81026	0.00121359
81142	0.00108225
81174	0.00103734
81198	0.000684932
81254	0.00131926
81293	0.000877193
81297	0.000641026
81311	0.000596659
81313	0.00058548
81475	0.000712251
81629	0.000737463
81675	0.00111607
81824	0.00357143
81891	0.000776398
82001	0.000912409
82005	0.000862069
82010	0.000909091
82033	0.000803859
82084	0.00117925
82095	0.00277778
82353	0.00159744
82435	0.000666667
82516	0.00064433
82540	0.000892857
82548	0.000673854
82678	0.00103734
82813	0.00227273
82833	0.000712251
82920	0.00065445
82964	0.000896057
83155	0.00132979
83315	0.000675676
83338	0.00217391
83445	0.000694444
83525	0.00206925
83561	0.000735294
83670	0.00060241
83707	0.000547046
83744	0.000753012
83789	0.000657895
83810	0.00381679
83838	0.000647668
84019	0.000825083
84025	0.00208333
84036	0.000830565
84050	0.00403226
84120	0.000755287
84246	0.00280899
84608	0.0014881
84632	0.00112613
84799	0.00068306
84805	0.000720461
84816	0.000716332
84983	0.000798722
85013	0.000968992
85092	0.00364078
85217	0.00297619
85493	0.00083612
85589	0.00416667
85635	0.00108696
85680	0.00132979
85721	0.000902527
85763	0.00137363
85836	0.00093985
85891	0.00101626
85948	0.00141243
85985	0.00159236
86033	0.0014881
86112	0.00450971
86133	0.00352113
86321	0.00094697
86327	0.00235043
86468	0.00109649
86558	0.00462963
86893	0.00117371
86980	0.00088968
87013	0.00093633
87057	0.000972763
87157	0.000892857
87176	0.000859107
87187	0.000618812
87303	0.000943396
87354	0.00074184
87454	0.00085034
87496	0.000822368
87607	0.000844595
87636	0.000859107
87718	0.000710227
87745	0.000724638
87861	0.00209995
87940	0.00147929
87943	0.000728863
88000	0.00206612
88022	0.000759878
88125	0.000641026
88153	0.000694444
88162	0.000996016
88186	0.00111111
88188	0.000791139
88390	0.00114155
88483	0.000825083
88835	0.00186567
88963	0.00531915
89637	0.00238095
89842	0.000796178
89877	0.000883392
89927	0.00543478
89940	0.000929368
90061	0.000929368
90230	0.000786164
90233	0.00301205
90407	0.00271739
90616	0.0019685
90761	0.0019305
90901	0.00221239
90992	0.00367647
91043	0.000874126
91079	0.00290698
91165	0.00085034
91257	0.00103306
91612	0.00114155
91618	0.00294118
91868	0.000801282
91893	0.00358538
92305	0.00083612
92644	0.00333333
92682	0.000844595
92785	0.000750751
92822	0.0019305
92860	0.000788644
92890	0.00141243
92898	0.00109649
93022	0.000769231
93196	0.00114155
93256	0.000737463
93367	0.00215517
93382	0.00235849
93456	0.000957854
93505	0.000968992
93531	0.00297619
93603	0.000896057
93753	0.00247525
93801	0.000844595
93997	0.000788644
94054	0.00287356
94113	0.00105932
94144	0.000706215
94164	0.000984252
94230	0.00227273
94246	0.00213675
94271	0.00068306
94462	0.000783699
94540	0.00129534
94615	0.00102881
94678	0.000755287
94722	0.000757576
94878	0.00265957
95133	0.000909091
95633	0.00510204
95746	0.00102881
95793	0.000972763
95913	0.00341811
96081	0.000943396
96140	0.00109649
96166	0.00113122
96571	0.000773994
96630	0.00168919
96785	0.000783699
96920	0.000996016
96998	0.00367647
97095	0.00111607
97166	0.00104603
97185	0.00103306
97341	0.00105932
97382	0.003125
97389	0.00271739
97398	0.00337838
97448	0.00184426
97594	0.00263158
97656	0.000793651
97668	0.000645995
97707	0.000679348
97775	0.00221239
97911	0.000886525
97955	0.000726744
97968	0.000976562
98033	0.00151515
98047	0.000733138
98097	0.000980392
98204	0.000605327
98254	0.00060241
98263	0.000574713
98267	0.000560538
98312	0.00215517
98623	0.000886525
99253	0.00093633
99303	0.00088968
99398	0.000686813
99458	0.000673854
99563	0.00176678
99584	0.000645995
99614	0.00117925
99686	0.000672043
99701	0.00208333
99708	0.000932836
99820	0.000582751
99843	0.000561798
99872	0.000948767
99935	0.0016355
99946	0.000925926
100043	0.00168919
100103	0.000469925
100116	0.000481696
100310	0.00135135
100466	0.00384538
100520	0.000798722
100539	0.00362319
100623	0.00121951
100670	0.00320513
100764	0.00120773
100798	0.00378788
100944	0.00106383
100993	0.00101215
101027	0.000877193
101275	0.00155763
101306	0.00444833
101310	0.0018797
101400	0.000520833
101431	0.000796178
101520	0.00078125
101663	0.00231481
101714	0.000735294
101862	0.000591017
101880	0.00230838
101903	0.00045208
101920	0.00163399
101955	0.000615764
101982	0.000526316
102119	0.00143678
102122	0.00129406
102170	0.0019685
102192	0.000647668
102203	0.000681199
102283	0.00263158
102408	0.00174825
102480	0.000844595
102496	0.000668449
102549	0.000708215
102565	0.000692521
102594	0.000677507
102640	0.000686813
102654	0.00245098
102664	0.000696379
102685	0.0015015
102773	0.000694444
102815	0.00240385
102855	0.000589623
102911	0.000874126
102976	0.0032021
103005	0.00175439
103223	0.0010846
103257	0.000524109
103349	0.00050813
103380	0.00066313
103419	0.000398089
103425	0.000420875
103464	0.00103465
103501	0.000464684
103536	0.00059952
103595	0.000649351
103643	0.000776398
103674	0.000535332
103701	0.00387597
103704	0.000529661
103785	0.000833333
103854	0.00175163
104102	0.00087108
104166	0.00094697
104232	0.00103306
104444	0.000929368
104586	0.00301205
104750	0.000984252
104811	0.00240385
104832	0.0019685
104889	0.0012987
104910	0.000710227
104943	0.00284091
105130	0.00263158
105163	0.00247525
105361	0.000886525
105377	0.000746269
105392	0.00247525
105405	0.000714286
105431	0.000692521
105485	0.000708215
105616	0.00104167
105689	0.00121951
105825	0.00143678
105903	0.000899281
105984	0.00294118
106079	0.000786164
106230	0.00107759
106309	0.00337838
106320	0.000750751
106341	0.000764526
106380	0.00103734
106382	0.00287356
106484	0.000996016
106662	0.00117925
106698	0.00119617
107010	0.000750751
107061	0.00260417
107083	0.000595238
107349	0.000957854
107395	0.000929368
107447	0.00087108
107571	0.00111111
107783	0.000902527
107861	0.003125
107962	0.00233645
107999	0.00229358
108020	0.000652742
108229	0.000606796
108403	0.000625
108585	0.000778816
108623	0.00292087
108992	0.000968992
109013	0.00201613
109032	0.000692521
109038	0.000972763
109079	0.00310559
109193	0.00142857
109331	0.00197628
109405	0.00297619
109442	0.00238095
109548	0.00141243
109550	0.00137363
109623	0.00111607
109652	0.000925926
109944	0.00158228
109968	0.0014881
109996	0.000816993
110037	0.00115741
110057	0.00263158
110084	0.00330003
110099	0.00093633
110116	0.00059952
110158	0.000896057
110162	0.000865052
110297	0.00203252
110365	0.000722543
110403	0.000788644
110432	0.00240385
110445	0.00624647
110464	0.000877193
110497	0.000566893
110516	0.000564334
110527	0.000581395
110564	0.00189394
110639	0.00265957
110683	0.00242718
110693	0.000632911
110794	0.00093633
110819	0.00210084
110852	0.000788644
110891	0.000666667
111328	0.000929368
111360	0.00537634
111376	0.00280899
111420	0.00074184
111587	0.00152439
111699	0.00141243
111729	0.00316456
112079	0.00102041
112093	0.000710227
112110	0.00116822
112273	0.00396825
112290	0.00390625
112429	0.000972763
112440	0.00284091
112476	0.00159744
112605	0.00268817
112628	0.000656168
112631	0.000634518
112719	0.00066313
112729	0.000639386
112737	0.00268817
112880	0.00485437
113032	0.00126582
113110	0.00164474
113115	0.00171233
113123	0.00192308
113243	0.000581395
113262	0.00113895
113276	0.00271739
113303	0.00174825
113307	0.000862069
113320	0.00193798
113341	0.000618812
113416	0.000507099
113444	0.000545852
113525	0.000773994
113748	0.000868056
113770	0.000847458
113814	0.000728863
113830	0.000764526
113972	0.00287514
114143	0.00114679
114163	0.00116279
114226	0.00280899
114388	0.00271739
114407	0.00087108
114564	0.00416667
114707	0.00301205
114751	0.000862069
114858	0.000896057
114888	0.000617284
114971	0.000527426
115002	0.000704225
115006	0.00103093
115011	0.000666667
115017	0.00192308
115148	0.000433276
115285	0.00268817
115413	0.0019084
115431	0.00139276
115440	0.000755287
115564	0.000868056
115698	0.00123762
115731	0.00304878
115989	0.000912409
115999	0.000874126
116393	0.000649351
116398	0.00093985
116425	0.000651042
116505	0.000996016
116568	0.00123153
116622	0.00139665
116772	0.000631313
116787	0.000584112
116808	0.00164474
116820	0.000822368
116834	0.00195312
116873	0.000753012
116886	0.00373134
116912	0.00170068
116939	0.00179856
116956	0.00204918
116974	0.00078125
116998	0.00403226
117005	0.000954198
117022	0.0047619
117054	0.00208333
117086	0.000649351
117114	0.00308723
117118	0.00277778
117126	0.0132136
117190	0.000649351
117198	0.00422852
117404	0.00204918
117448	0.000556793
117584	0.00102881
117593	0.000988142
117606	0.00304878
117619	0.00333333
117625	0.000965251
117628	0.0014881
117631	0.000892857
117661	0.000980392
117729	0.00157233
117733	0.000788644
117770	0.00252525
117840	0.000899281
117925	0.000608273
117928	0.000609756
118178	0.000708215
118338	0.000720461
118375	0.00064433
118676	0.00290698
118708	0.000806452
118738	0.000786164
118884	0.0025
118900	0.000803859
118961	0.000796178
119021	0.0025
119204	0.00700935
119247	0.000877193
119259	0.00095057
119343	0.000922509
119440	0.0015625
119445	0.000984252
119460	0.000980392
119472	0.003125
119492	0.000809061
119506	0.00110619
119599	0.000753012
119601	0.000762195
119761	0.00094697
119796	0.00103306
119799	0.00102881
119853	0.00297619
119890	0.000793651
120108	0.00144092
120173	0.000865052
120246	0.000984252
120294	0.000874126
120343	0.000798722
120365	0.000744048
120385	0.002
120397	0.000726744
120441	0.000914077
120487	0.000716332
120530	0.000523013
120590	0.00215517
120603	0.00167785
120847	0.00198413
121055	0.0019685
121156	0.00147929
121174	0.000905797
121181	0.000892857
121189	0.000912409
121235	0.000631313
121250	0.000666667
121264	0.000473485
121273	0.000661376
121373	0.000576037
121375	0.000482625
121389	0.000493097
121529	0.000753012
121619	0.00385328
121659	0.00060241
121726	0.00233645
121802	0.00117647
121812	0.00213675
121827	0.00139314
121836	0.00235849
121889	0.00159236
121913	0.000549451
122012	0.000825083
122036	0.000798722
122039	0.000586854
122226	0.000634518
122229	0.000814332
122237	0.000636132
122265	0.000649351
122279	0.000664894
122321	0.00101215
122515	0.00111111
122802	0.00171233
122808	0.00198413
123090	0.00129534
123097	0.000992063
123226	0.000841751
123656	0.000656168
123675	0.000606796
123834	0.000405844
123898	0.0021594
123949	0.00182694
124005	0.000529661
124057	0.000996016
124077	0.000507099
124266	0.000714286
124273	0.000739645
124429	0.00242718
124624	0.00065445
124645	0.00125313
124913	0.000670241
124924	0.00247525
124952	0.00171821
124964	0.00066313
125096	0.00103734
125192	0.000874126
125260	0.000788644
125300	0.00100402
125342	0.00423729
125439	0.00140449
125665	0.00342466
125915	0.000954198
126128	0.00176056
126238	0.000675676
126271	0.000642674
126286	0.00085034
126368	0.00240385
126448	0.000664894
126607	0.00182482
126681	0.00354704
126731	0.00078125
126851	0.00233645
126867	0.00163399
127084	0.000553097
127155	0.000378788
127167	0.000380518
127169	0.000386399
127190	0.00132275
127249	0.0019685
127291	0.00310559
127385	0.000739645
127418	0.000706215
127437	0.00176056
127454	0.000675676
127493	0.000668449
127533	0.000675676
127557	0.000565611
127567	0.000704225
127569	0.00068306
127577	0.00182482
127613	0.000696379
127701	0.000615764
127879	0.00144509
128068	0.00127551
128119	0.000659631
128146	0.000572082
128191	0.000628141
128274	0.00129386
128525	0.00122978
128611	0.00204918
128615	0.00201613
128667	0.000502008
128717	0.00278204
128719	0.000509165
128732	0.000739645
128828	0.000494071
128839	0.00219298
128942	0.000637755
129002	0.000538793
129027	0.000520833
129038	0.000524109
129093	0.00193798
129099	0.000538793
129134	0.000577367
129221	0.000748503
129303	0.000539957
129335	0.000493097
129347	0.000652742
129422	0.000460405
129563	0.000679348
129611	0.000716332
129622	0.000511247
129639	0.000702247
129879	0.000568182
129965	0.000762195
130093	0.000591017
130298	0.00485437
130407	0.000569476
130435	0.000716332
130506	0.000614251
130569	0.000724638
130589	0.00195312
130603	0.000534188
130665	0.0019084
130692	0.000623441
130729	0.00182482
130929	0.000570776
130933	0.00204918
131148	0.000656168
131251	0.00198413
131431	0.000874126
131444	0.00238095
131467	0.00113895
131493	0.00124069
131518	0.00131234
131523	0.000912409
131536	0.0034266
131580	0.000704225
131661	0.000556793
131713	0.00193798
132258	0.00100806
132363	0.000892857
132467	0.000720461
132529	0.00287356
132594	0.00263158
132763	0.00103734
132947	0.00125
133052	0.000819672
133054	0.00333333
133194	0.00297619
133451	0.000838926
133581	0.000841751
133713	0.00087108
133774	0.000827815
133890	0.000915751
133908	0.00179856
133935	0.000925926
134332	0.000722543
134368	0.00238095
134375	0.000929368
134405	0.00231481
134560	0.00103306
134635	0.000764526
134916	0.00120482
134919	0.000822368
134934	0.000841751
134986	0.000859107
135023	0.000726744
135059	0.000651042
135163	0.000766871
135269	0.00227273
135284	0.000733138
135293	0.000580046
135402	0.00255102
135494	0.00101626
135506	0.000712251
135514	0.000706215
135525	0.00229358
135583	0.00122549
135610	0.00505051
135696	0.00203252
135745	0.000593824
135770	0.00113379
135916	0.00105485
135994	0.00255102
136111	0.00119617
136169	0.00123153
136176	0.000730994
136236	0.000771605
136265	0.00287356
136352	0.000628141
136527	0.000596659
136535	0.000620347
136661	0.000801282
136680	0.000688705
136795	0.000512295
136818	0.000543478
136828	0.000710227
136852	0.000778816
136935	0.0030777
136940	0.00441922
137017	0.003125
137020	0.000816993
137026	0.000661376
137063	0.00070028
137101	0.000474383
137133	0.000589623
137149	0.000694444
137190	0.000560538
137224	0.000647668
137428	0.00157729
137455	0.00268817
137542	0.00219298
137562	0.00208333
137597	0.000954198
137674	0.00103306
137705	0.00125628
137795	0.000656168
137822	0.000929368
137893	0.00240385
137977	0.00203252
138114	0.00122549
138154	0.000766871
138159	0.000764526
138337	0.000886525
138383	0.000868056
138414	0.00093985
138445	0.00217391
138559	0.000649351
138575	0.000712251
138591	0.00066313
138650	0.00104167
138859	0.000474383
138934	0.000793651
138981	0.0005
139053	0.000591017
139107	0.000639386
139161	0.000584112
139536	0.000661376
139717	0.00230769
139745	0.00135846
139765	0.00210084
139785	0.000642674
139964	0.000874126
140004	0.000626566
140048	0.00217391
140081	0.00235849
140318	0.00160256
140327	0.00211784
140480	0.00260417
140510	0.00223214
140532	0.000698324
140559	0.000759878
140606	0.00101626
140699	0.000652742
140706	0.00233645
140762	0.000806452
140901	0.00485437
140990	0.000672043
141061	0.00217185
141225	0.00105042
141252	0.00290698
141535	0.00284091
141585	0.00066313
141717	0.000922509
141876	0.000814332
141956	0.000543478
142095	0.000589623
142145	0.00083612
142306	0.00649351
142326	0.00128205
142381	0.000954198
142416	0.00274725
142441	0.000862069
142570	0.000722543
142583	0.0025
142960	0.000759878
143183	0.00213675
143213	0.000922509
143260	0.000536481
143286	0.00138504
143300	0.000454545
143313	0.000446429
143358	0.00045045
143426	0.00295858
143545	0.0025641
143567	0.000548246
143582	0.0016129
143589	0.000593824
143639	0.00186567
143741	0.00355985
143769	0.000656168
143814	0.00103306
143932	0.000560538
144031	0.0019685
144121	0.000576037
144175	0.00049505
144246	0.00111607
144287	0.000580046
144350	0.00166667
144382	0.0015015
144412	0.000783699
144443	0.000553097
144513	0.000847458
144629	0.00626578
144767	0.00064433
144961	0.00183824
145160	0.000626566
145407	0.000753012
145489	0.000661376
145644	0.00050813
145662	0.00183824
145676	0.00192308
145745	0.000677507
145771	0.0015528
145809	0.000642674
145833	0.000497018
145856	0.0010661
145879	0.000726744
145939	0.00105932
145949	0.00380127
146070	0.000513347
146099	0.000686813
146124	0.000718391
146462	0.000702247
146481	0.00160308
146502	0.000605327
146564	0.00213675
146589	0.00139801
146609	0.000673854
146689	0.00125
146774	0.000632911
146844	0.000632911
146877	0.00170648
146964	0.00534305
147148	0.00242718
147154	0.00274725
147159	0.000620347
147174	0.00131926
147249	0.00214316
147312	0.000596659
147425	0.000550661
147468	0.00240385
147474	0.000704225
147485	0.000625
147548	0.000833333
147564	0.000984252
147679	0.000696379
147708	0.000612745
147772	0.000609756
147876	0.000641026
147913	0.000806452
147963	0.00219298
148125	0.00284091
148206	0.000783699
148282	0.00460147
148351	0.00337415
148516	0.000698324
148663	0.000988142
148693	0.000645995
148736	0.000737463
148842	0.000657895
148896	0.00238095
148934	0.000576037
148942	0.00189394
148953	0.00205116
149016	0.00171233
149067	0.000559284
149369	0.000698324
149477	0.000827815
149527	0.000833333
149591	0.000737463
149645	0.00108225
149647	0.000825083
149687	0.00308642
149806	0.000992063
149869	0.000965251
149914	0.00100806
149935	0.00107296
150080	0.00675676
150112	0.00347222
150392	0.00287356
150398	0.000776398
150468	0.00294118
150658	0.00471698
150664	0.000809061
150674	0.00271739
150915	0.00065445
150927	0.000499002
150931	0.000642674
150949	0.00198413
151059	0.00101626
151122	0.00301205
151134	0.00107296
151142	0.00357143
151180	0.00294118
151221	0.000798722
151231	0.000801282
151273	0.00265957
151294	0.000668449
151321	0.000865052
151366	0.000672043
151384	0.00106838
151440	0.00132275
151456	0.000853242
[truncated: 764,118+ more rows]

## Sheet: Fig. 1f
position	ave freq
29	0.000593824
82	0.0013587
152	0.00135135
197	0.0013587
199	0.00283963
201	0.000462963
210	0.000595238
229	0.000492126
243	0.000490196
399	0.00078125
447	0.000514403
462	0.0019084
513	0.00165563
525	0.000672043
547	0.000576037
591	0.00078125
625	0.000581395
627	0.000577367
641	0.0019356
670	0.000791139
705	0.00144928
875	0.00103306
885	0.000833333
1233	0.000670241
1243	0.000675676
1248	0.00137741
1326	0.000641026
1372	0.000614251
1398	0.00185185
1439	0.00201613
1480	0.000531915
1521	0.00221239
1535	0.00123762
1554	0.00210084
1562	0.000708215
1581	0.000690608
1609	0.00154321
1716	0.00274725
1744	0.000905797
1752	0.00101215
1759	0.00263158
1787	0.00100402
1793	0.002
1895	0.000896057
1909	0.00384615
2018	0.00203252
2038	0.00064433
2047	0.000716332
2130	0.00294118
2182	0.00093633
2203	0.00143678
2220	0.000883392
2236	0.00166667
2256	0.000762195
2258	0.00147929
2288	0.000694444
2332	0.000694444
2463	0.0018315
2572	0.000961538
2657	0.000922509
2753	0.000714286
2760	0.000708215
2770	0.000984252
2815	0.00205761
2901	0.000766871
2928	0.000912409
2950	0.000737463
2956	0.000874126
2965	0.000708215
3020	0.000591017
3034	0.000830565
3050	0.000593824
3058	0.000822368
3082	0.000612745
3115	0.000652742
3187	0.000912409
3226	0.0013587
3358	0.00231481
3390	0.00252525
3504	0.00127877
3519	0.00277778
3545	0.000672043
3587	0.000886525
3794	0.00059952
3799	0.00186567
3814	0.000618812
3937	0.000746269
4038	0.0019685
4067	0.000625
4157	0.000581395
4160	0.00125313
4216	0.000513347
4223	0.00178571
4257	0.000588235
4296	0.00195312
4360	0.00294454
4365	0.000631313
4374	0.0018797
4504	0.000586854
4514	0.00115741
4573	0.00128866
4596	0.00179856
4639	0.00223214
4699	0.00260417
4704	0.000909091
4761	0.00187266
4776	0.00238095
4816	0.00245098
4951	0.00219298
4954	0.00143678
5008	0.00213675
5022	0.000783699
5065	0.0024224
5098	0.000672043
5229	0.000793651
5265	0.000625
5292	0.000690608
5307	0.00087108
5310	0.000728863
5334	0.000796178
5355	0.000819672
5409	0.00085034
5479	0.0010917
5505	0.00116822
5556	0.00227273
5638	0.00165017
5653	0.000809061
5670	0.00406504
5680	0.00138696
5713	0.00350877
5734	0.00204918
5736	0.000588235
5772	0.00166667
5813	0.000673854
5824	0.000675676
5845	0.00219298
5866	0.00292659
5890	0.000811688
6006	0.00279545
6031	0.000746269
6061	0.000746269
6072	0.000757576
6109	0.00260417
6126	0.00257732
6132	0.00141643
6147	0.00245098
6201	0.00334592
6237	0.000684932
6246	0.00137363
6267	0.00225225
6441	0.00195312
6534	0.00149254
6585	0.00074184
6648	0.000664894
6655	0.000672043
6706	0.000762195
6720	0.000847458
6883	0.000769231
6890	0.000868056
6901	0.000847458
6937	0.00255102
6974	0.00120192
7041	0.00116279
7060	0.000919118
7071	0.000922509
7083	0.00182482
7100	0.00115207
7177	0.000988142
7456	0.00178571
7558	0.00498036
7601	0.000954198
7636	0.000865052
7642	0.000679348
7666	0.00242718
7702	0.000856164
7762	0.000886525
7824	0.00193798
7837	0.000657895
7842	0.000673854
7923	0.00093985
7982	0.00242718
8027	0.000690608
8041	0.00225225
8050	0.000838926
8053	0.000733138
8073	0.00181818
8079	0.000925926
8139	0.000714286
8226	0.000827815
8233	0.000825083
8237	0.00171233
8270	0.000686813
8281	0.000710227
8284	0.000825083
8290	0.000819672
8298	0.000771605
8335	0.000769231
8339	0.00599949
8381	0.000617284
8408	0.00074184
8428	0.000788644
8481	0.00165017
8513	0.000708215
8523	0.00381924
8540	0.00265341
8645	0.000862069
8784	0.00193798
8788	0.000755287
8893	0.0019084
9036	0.000853242
9072	0.000899281
9074	0.000976562
9186	0.000922509
9251	0.000877193
9314	0.000841751
9494	0.000816993
9575	0.000694444
9580	0.0025
9624	0.0019084
9658	0.00172414
9706	0.000883392
9778	0.00225225
9809	0.00101626
9883	0.000859107
9926	0.00078125
9947	0.00105042
9999	0.000825083
10002	0.00117371
10085	0.00141243
10370	0.00337838
10418	0.00204395
10427	0.00115207
10525	0.00198871
10723	0.00125
10780	0.00122549
10966	0.00308642
10978	0.00147929
10980	0.00117925
10992	0.00285714
11034	0.00274725
11103	0.00116822
11214	0.00104167
11298	0.00177305
11305	0.000899281
11309	0.000925926
11418	0.00093633
11583	0.000637755
11629	0.000816993
11648	0.000844595
11688	0.000886525
11692	0.000788644
11697	0.000902527
11758	0.000883392
11828	0.000853242
11947	0.0025
11992	0.000773994
12094	0.00105932
12099	0.00110132
12174	0.00078125
12244	0.00301205
12451	0.000649351
12554	0.000755287
12633	0.00154269
12660	0.000929368
12692	0.00277778
12728	0.00193798
12730	0.000764526
12803	0.00128205
12822	0.000670241
12840	0.00167785
12874	0.000664894
12894	0.00151001
12966	0.000666667
12977	0.00283124
13029	0.0013587
13115	0.000733138
13155	0.00240385
13168	0.000816993
13172	0.00087108
13180	0.000841751
13230	0.000992063
13365	0.00118483
13403	0.00271739
13458	0.00229358
13515	0.000702247
13591	0.00093985
13766	0.00260417
13768	0.00339244
13781	0.000783699
13797	0.000819672
13855	0.00606744
13883	0.000844595
13886	0.000847458
13904	0.000874126
14047	0.000862069
14059	0.00201613
14081	0.00203252
14084	0.00206612
14109	0.000856164
14233	0.00088968
14354	0.002
14358	0.0019084
14364	0.00085034
14431	0.000572082
14434	0.00159236
14523	0.000672043
14529	0.00265957
14550	0.000651042
14685	0.000621891
14749	0.00066313
14752	0.00157233
14766	0.00185185
14833	0.00181159
14861	0.000569476
14872	0.000591017
14959	0.000606796
14988	0.000547046
14994	0.001693
15027	0.000530786
15046	0.000549451
15136	0.000539957
15197	0.000580046
15263	0.000757576
15309	0.000786164
15384	0.000698324
15406	0.000673854
15600	0.00213675
15669	0.00225225
15687	0.0025
15693	0.00078125
15766	0.000844595
15792	0.00235849
15831	0.00171233
15834	0.000886525
15843	0.00265957
15878	0.00458716
15939	0.000720461
15949	0.000739645
15969	0.000651042
15993	0.000615764
15995	0.000636132
16065	0.00183824
16079	0.00193798
16107	0.000730994
16118	0.00179856
16504	0.000686813
16570	0.000710227
16579	0.00393701
16667	0.000651042
16694	0.000830565
16717	0.000803859
16755	0.000886525
16764	0.000791139
16788	0.000739645
16916	0.000912409
16971	0.000929368
17066	0.000822368
17117	0.00268817
17214	0.00543478
17217	0.000838926
17558	0.000988142
17598	0.00112108
17642	0.00116279
17705	0.000980392
17711	0.00206612
17735	0.000716332
17773	0.000664894
17802	0.000702247
17847	0.000708215
17853	0.00078125
17858	0.000769231
17909	0.000764526
18032	0.000776398
18057	0.00290698
18120	0.00214592
18123	0.000932836
18160	0.00240385
18188	0.00087108
18205	0.00213675
18305	0.000886525
18405	0.00396825
18454	0.000859107
18460	0.00088968
18508	0.00093985
18513	0.000929368
18578	0.00233645
18609	0.00229358
18639	0.00229358
18653	0.000954198
18662	0.00221239
18722	0.000771605
18763	0.000811688
18765	0.00327143
18785	0.000672043
18927	0.00104167
18980	0.00222782
19040	0.000932836
19047	0.00101626
19067	0.000943396
19085	0.00235849
19130	0.0010917
19143	0.00112108
19170	0.00403226
19242	0.000968992
19256	0.000972763
19326	0.00132275
19386	0.00128866
19434	0.00138122
19589	0.00144509
19676	0.00337838
19693	0.000992063
19695	0.00100402
19701	0.000996016
19857	0.0013089
19863	0.00320513
19963	0.0013587
20059	0.00373134
20095	0.00310559
20339	0.00120773
20355	0.00328947
20420	0.00280899
20497	0.00095057
20562	0.00324675
20641	0.00183824
20733	0.0013369
20762	0.00137363
20783	0.00101626
20824	0.00438596
20920	0.000809061
21009	0.000905797
21323	0.000746269
21326	0.000670241
21355	0.000712251
21433	0.00170068
21439	0.00170068
21452	0.00284553
21528	0.00174825
21551	0.000880282
21669	0.000664894
21728	0.00165563
21750	0.000750751
21775	0.00177305
21874	0.000753012
21899	0.000827815
21944	0.000853242
22050	0.00338118
22100	0.000811688
22136	0.000816993
22158	0.000886525
22163	0.000822368
22247	0.000943396
22270	0.00287356
22277	0.000862069
22298	0.000957854
22330	0.00720609
22399	0.00168708
22468	0.00182214
22502	0.000786164
22518	0.000909091
22534	0.00105485
22624	0.00168704
22689	0.000902527
22717	0.00309891
22728	0.00543478
22789	0.000899281
22795	0.00306997
22811	0.000739645
22832	0.00094697
22837	0.00083612
22861	0.000865052
22867	0.000859107
22874	0.00104167
22893	0.00426838
23100	0.00357143
23130	0.00423729
23236	0.00403226
23358	0.00675676
23496	0.00123762
23542	0.0027027
23595	0.00117371
23696	0.00125628
23775	0.00431034
23877	0.00164474
23904	0.00314465
23910	0.00462963
24066	0.000976562
24073	0.00347222
24105	0.00135135
24165	0.00101626
24261	0.000992063
24305	0.00119617
24319	0.00120192
24469	0.00735294
24536	0.00164474
24635	0.00301205
24773	0.0010917
24796	0.00113636
25030	0.000825083
25113	0.000902527
25298	0.00108225
25531	0.000816993
25550	0.000841751
25564	0.000830565
25575	0.000880282
25640	0.000954198
25681	0.00203252
25689	0.00252525
25742	0.00088968
25773	0.00095057
25784	0.00263158
25873	0.00271739
25884	0.00657895
25932	0.00347222
26026	0.000925926
26047	0.00340808
26073	0.000980392
26093	0.000877193
26131	0.00114679
26153	0.00427809
26202	0.000976562
26240	0.000783699
26298	0.00085034
26318	0.00280899
26369	0.00087108
26388	0.0028764
26478	0.000899281
26482	0.00316456
26579	0.000798722
26609	0.000712251
26624	0.00173611
26637	0.00284091
26681	0.000746269
26714	0.000883392
26742	0.000809061
26838	0.000696379
26886	0.00170648
26971	0.000929368
26989	0.00197814
27131	0.00409836
27172	0.00142045
27207	0.00490196
27261	0.00252525
27465	0.00265957
27576	0.000690608
27627	0.00127226
27723	0.00221239
27732	0.000841751
27844	0.000803859
27877	0.00342593
27894	0.000856164
27946	0.000968992
27980	0.00555556
28003	0.00297619
28165	0.001
28272	0.00131579
28360	0.0010917
28370	0.001
28372	0.000992063
28375	0.00210084
28525	0.00284091
28575	0.00271739
28620	0.00106838
28651	0.00194553
28732	0.00088968
28868	0.00357143
29072	0.00107296
29103	0.00124378
29145	0.00119617
29174	0.00106838
29181	0.00121951
29255	0.00103306
29314	0.00174002
29393	0.00100806
29429	0.000856164
29452	0.000874126
29524	0.00110619
29531	0.00117371
29638	0.00357143
29651	0.00132275
29663	0.00124378
29738	0.00111111
29942	0.00735294
29995	0.00166667
30018	0.00154321
30043	0.00210084
30169	0.00543478
30175	0.00189394
30265	0.00136612
30329	0.00121951
30352	0.00109649
30385	0.00280899
30481	0.0060629
30509	0.00124378
30533	0.00121359
30650	0.00137363
30725	0.00431034
30736	0.00116822
30773	0.00342466
30804	0.00124378
30956	0.00124378
30996	0.00124378
31020	0.00126904
31033	0.00120773
31143	0.00114679
31148	0.00641026
31170	0.00116822
31258	0.0015625
31324	0.00123762
31651	0.000886525
31717	0.000886525
31988	0.003125
32091	0.00150602
32100	0.00178571
32232	0.00117371
32343	0.00112613
32432	0.000801282
32446	0.00225225
32483	0.000954198
32518	0.00088968
32546	0.00357143
32567	0.00333333
32672	0.000822368
32696	0.00168262
32744	0.000899281
32763	0.00260417
32806	0.000859107
32913	0.000877193
33012	0.00265957
33208	0.00294118
33210	0.00130208
33389	0.00134409
33462	0.00106838
33640	0.00132979
33646	0.00103734
33718	0.000976562
33798	0.00094697
33820	0.000932836
33867	0.000954198
33926	0.00095057
34018	0.000943396
34146	0.00105485
34233	0.00324675
34342	0.00117371
34439	0.000919118
34469	0.00253807
34491	0.00103734
34496	0.00247525
34508	0.00101626
34511	0.00252525
34573	0.0035095
34722	0.00101215
34776	0.00347222
34802	0.00263158
34989	0.00219298
35053	0.00263158
35357	0.00280899
35389	0.00324675
35498	0.00235849
35590	0.00106383
35684	0.00252525
35708	0.002
35738	0.000957854
35819	0.00101215
35847	0.000776398
35851	0.00104167
35873	0.000776398
35879	0.00212766
35888	0.00104603
35993	0.001
36257	0.000764526
36306	0.00242718
36308	0.00160772
36378	0.000706215
36386	0.00066313
36401	0.002
36445	0.0025
36456	0.000809061
36483	0.000877193
36496	0.00161201
36602	0.00229358
36638	0.000896057
36665	0.00516837
36839	0.00166113
36915	0.00144092
37005	0.00147059
37008	0.00468869
37160	0.00320513
37241	0.00128866
37264	0.00132979
37375	0.000877193
37434	0.000862069
37513	0.000868056
37676	0.00291936
37702	0.00289945
37757	0.00066313
37799	0.00185185
37825	0.00204918
37890	0.00144092
37900	0.00443798
37936	0.000649351
38095	0.00274725
38185	0.00294118
38388	0.00132275
38478	0.00180505
38495	0.000822368
38536	0.00094697
38603	0.00609756
38755	0.00224215
38760	0.00107759
38796	0.000865052
38840	0.000954198
38845	0.00093633
38888	0.000720461
38925	0.00178684
39000	0.000919118
39006	0.000965251
39009	0.000899281
39057	0.00238095
39086	0.000759878
39136	0.000677507
39184	0.000636132
39337	0.00472305
39359	0.000932836
39412	0.00257732
39424	0.00347222
39527	0.00245098
39583	0.00328947
39604	0.00182482
39677	0.000980392
39710	0.00187266
39892	0.00107759
39989	0.00186567
39993	0.0016129
39997	0.0016129
40113	0.000681199
40119	0.000672043
40135	0.00145349
40174	0.000681199
40182	0.000769231
40235	0.0012413
40240	0.000641026
40248	0.0013587
40293	0.000706215
40311	0.00203252
40338	0.000726744
40353	0.000773994
40369	0.000806452
40375	0.000776398
40429	0.000582751
40593	0.00165563
40679	0.000573394
40731	0.000626566
40734	0.00129534
40736	0.000615764
40754	0.00145773
40767	0.00275359
40904	0.000915751
40925	0.000943396
40954	0.00156146
41028	0.00364964
41048	0.00179856
41081	0.00235026
41118	0.00213675
41124	0.000625
41197	0.00105042
41204	0.00252525
41209	0.0026738
41258	0.00145349
41379	0.00316456
41441	0.00195312
41633	0.00106838
41893	0.00961538
42151	0.00403226
42224	0.00324675
42239	0.00110619
42921	0.00233645
43077	0.00221239
43149	0.00102041
43171	0.00111607
43320	0.00531915
43323	0.00520833
43578	0.00357143
43616	0.00123153
43644	0.00125628
43666	0.00135135
43730	0.00352113
43783	0.00297619
43896	0.00280899
43952	0.00126263
43980	0.00128866
43995	0.00134409
44156	0.00139665
44183	0.00111607
44199	0.00257732
44249	0.00110132
44304	0.00104603
44417	0.00116822
44444	0.00431034
44487	0.00119048
44585	0.00119617
44627	0.00113122
44760	0.00210833
44837	0.00124378
44885	0.00142857
44906	0.00140449
45038	0.00129534
45055	0.00102881
45228	0.00367647
45317	0.00328947
45458	0.00757576
45479	0.00263158
45521	0.00381679
45601	0.00303577
45859	0.00154321
45905	0.0019685
46292	0.00480769
46450	0.00263158
46475	0.00142045
46570	0.0013089
46612	0.00115741
46719	0.00221239
47006	0.00255102
47012	0.00510204
47207	0.00229358
47292	0.00189394
47294	0.00520833
47468	0.00147059
47777	0.00431097
47952	0.00135135
48000	0.00337838
48199	0.00110619
48215	0.000984252
48243	0.00102881
48259	0.00193798
48576	0.00102041
48762	0.00248756
48788	0.000922509
48824	0.00101215
48832	0.000980392
48954	0.000965251
48965	0.000976562
48994	0.00125628
49010	0.00093633
49019	0.00120192
49076	0.000954198
49146	0.00195312
49149	0.00297619
49217	0.00301205
49232	0.00111111
49286	0.00131579
49343	0.00147059
49363	0.00134409
49458	0.00119048
49460	0.00122549
49494	0.00110132
49740	0.00163399
49803	0.00454545
49830	0.00365854
50123	0.00093633
50133	0.000957854
50157	0.00125
50207	0.00274725
50337	0.00104603
50435	0.00287356
50486	0.00107759
50514	0.00240385
50801	0.00480769
51088	0.00108225
51137	0.00114679
51203	0.000972763
51230	0.00315579
51242	0.00209205
51281	0.00103734
51388	0.00308642
51484	0.00252525
51492	0.000603865
51505	0.000716332
51514	0.000724638
51546	0.000629723
51589	0.0013624
51729	0.000988142
51735	0.00102881
51991	0.00242718
52023	0.000708215
52094	0.000716332
52147	0.000762195
52191	0.000746269
52203	0.000798722
52246	0.000647668
52362	0.00083612
52492	0.000529661
52540	0.0014881
52585	0.00217106
52592	0.000577367
52598	0.000556793
52619	0.000537634
52630	0.00111857
52672	0.00162338
52683	0.00119048
52685	0.00165563
52785	0.000702247
52794	0.000639386
52804	0.000686813
52878	0.000694444
52920	0.00219298
53125	0.00112293
53134	0.00121655
53138	0.00147059
53156	0.000462963
53242	0.00143678
53273	0.000485437
53320	0.000433276
53399	0.00179856
53419	0.000529661
53431	0.000854701
53446	0.000437063
53470	0.000434783
53500	0.000527426
53511	0.000517598
53592	0.000478927
53629	0.00170742
53686	0.0015625
53804	0.000429553
53821	0.000848896
53830	0.000425894
53839	0.00121951
53848	0.00127551
53879	0.000486381
53986	0.00149701
54014	0.000574713
54085	0.000609756
54115	0.00219705
54150	0.00173611
54179	0.000589623
54186	0.00306748
54200	0.00064433
54235	0.00151515
54244	0.000641026
54380	0.000586854
54384	0.000712251
54436	0.00147929
54450	0.00064433
54501	0.002
54517	0.00647987
54574	0.0014245
54597	0.00159236
54644	0.000714286
54656	0.000712251
54871	0.00324675
54880	0.00263158
54907	0.000786164
54934	0.000632911
54963	0.00064433
55098	0.000426621
55223	0.000394322
55247	0.000415282
55374	0.000463822
55451	0.00127551
55524	0.000626566
55657	0.000413223
55898	0.0027624
55901	0.00135356
56018	0.000448029
56055	0.00132275
56079	0.0027027
56108	0.00044405
56133	0.00137363
56158	0.000553097
56256	0.000559284
56283	0.000516529
56285	0.000516529
56439	0.00204918
56682	0.0019084
56717	0.000833333
56883	0.000896057
56891	0.000980392
56997	0.000862069
57002	0.00265957
57302	0.00297619
57428	0.00357143
57489	0.00297619
57524	0.00101215
57570	0.00255102
57796	0.000957854
57805	0.00260417
57866	0.000844595
57908	0.000880282
57944	0.00221239
58016	0.000844595
58081	0.00308642
58100	0.00316456
58368	0.000902527
58403	0.00100806
58409	0.00101626
58498	0.00470619
58559	0.000783699
58567	0.000718391
58574	0.000984252
58625	0.00515464
58671	0.00160302
58675	0.000827815
58684	0.000615764
58974	0.00238095
58986	0.000847458
58993	0.000859107
59130	0.000892857
59256	0.00257732
59437	0.00324675
59494	0.00304878
59509	0.000965251
59557	0.00185413
59581	0.00187266
59620	0.000899281
59684	0.000803859
59686	0.00217391
59710	0.000856164
59784	0.00316456
59900	0.000720461
59902	0.000675676
59921	0.00165563
59938	0.000746269
59978	0.000710227
60019	0.000726744
60042	0.00387597
60059	0.000737463
60100	0.00186567
60115	0.000737463
60203	0.000773994
60222	0.000819672
60275	0.00065445
60292	0.000712251
60393	0.000623441
60433	0.000566893
60471	0.000603865
60647	0.000769231
60774	0.00176056
60822	0.00101626
60852	0.000902527
60892	0.00158228
60898	0.00357143
60947	0.000696379
61031	0.000833333
61035	0.000639386
61055	0.000778816
61059	0.00406504
61100	0.00277778
61107	0.000722543
61137	0.00140056
61288	0.00145349
61310	0.000511247
61324	0.000521921
61343	0.000608273
61384	0.000696379
61441	0.00064433
61460	0.000733138
61546	0.000844595
61622	0.00185185
61625	0.00231481
61670	0.000728863
61736	0.00227273
61800	0.0019305
61805	0.000776398
61813	0.000791139
61842	0.000766871
61844	0.00194553
61887	0.00117371
61916	0.000874126
61966	0.000968992
62141	0.000838926
62152	0.00526316
62238	0.00180505
62281	0.00231481
62496	0.00200803
62524	0.00093633
62569	0.00367647
62726	0.000912409
62768	0.000771605
62788	0.00198413
62831	0.00312691
62840	0.00213675
62922	0.00183824
63035	0.00126904
63248	0.00274725
63327	0.00087108
63415	0.00180505
63447	0.000827815
63479	0.0035575
63527	0.00083612
63563	0.00108696
63632	0.00294118
63761	0.000919118
63791	0.000786164
63881	0.00113636
63900	0.00423729
63986	0.0013089
64085	0.000965251
64094	0.00115741
64148	0.00093985
64287	0.00121359
64312	0.00108225
64566	0.0019084
64694	0.00423729
64825	0.00122549
64926	0.00125628
64929	0.00115207
65047	0.000965251
65122	0.000965251
65184	0.000968992
65193	0.000856164
65226	0.000980392
65293	0.000862069
65314	0.000628141
65324	0.000755287
65347	0.000595238
65377	0.000718391
65426	0.00182482
65431	0.000625
65454	0.00177305
65543	0.000668449
65614	0.000582751
65628	0.00203252
65731	0.00271739
65737	0.000844595
65791	0.00119617
65795	0.000529661
65805	0.00158228
65833	0.00117371
65839	0.000492126
65847	0.000454545
65862	0.000931099
65950	0.000389408
65967	0.00240385
65983	0.000478011
66021	0.000582751
66047	0.000487329
66075	0.000478927
66132	0.000483559
66190	0.00177982
66205	0.00045045
66263	0.00134409
66275	0.00147929
66356	0.000639386
66378	0.000704225
66488	0.00171233
66492	0.00100402
66497	0.00344801
66503	0.00772956
66529	0.00100806
66648	0.00117925
66694	0.00114155
67192	0.00284091
67218	0.000886525
67302	0.00200803
67323	0.00115207
67338	0.000922509
67356	0.00500745
67552	0.00241546
67557	0.00105042
67632	0.000996016
67659	0.000976562
67815	0.000896057
67938	0.00235849
68002	0.00268817
68039	0.00113122
68053	0.00105932
68170	0.00101626
68188	0.00123153
68213	0.00118483
68218	0.00691266
68357	0.00195312
68644	0.000833333
68817	0.000600962
68830	0.000598086
68833	0.000788644
68874	0.00172414
68890	0.00168919
68892	0.000553097
68909	0.000539957
68937	0.000561798
68975	0.000661376
68978	0.000632911
69065	0.000550661
69123	0.000698324
69143	0.00152439
69179	0.000570776
69260	0.000588235
69380	0.00233839
69436	0.00196335
69453	0.000631313
69492	0.000677507
69533	0.000822368
69550	0.00195312
69713	0.000980392
69792	0.00105042
69911	0.00114155
69955	0.00352113
70072	0.000859107
70099	0.00103306
70125	0.00136986
70142	0.000720461
70245	0.00130548
70509	0.00111111
70517	0.000902527
70537	0.00184502
70542	0.00294118
70682	0.00284091
70740	0.00124378
71026	0.0015528
71206	0.00110132
71252	0.00105485
71432	0.00192308
71448	0.00121951
71610	0.0019305
71761	0.00151745
71830	0.00117925
71953	0.0049323
72006	0.000853242
72048	0.0017301
72053	0.000919118
72138	0.00217391
72149	0.00208333
72183	0.000819672
72267	0.000909091
72272	0.000844595
72309	0.00182482
72335	0.000865052
72365	0.000811688
72473	0.00128205
72510	0.000988142
72525	0.000980392
72530	0.00102041
72600	0.000915751
72686	0.00367647
72775	0.000880282
72908	0.00257732
72932	0.00131579
73128	0.00297619
73169	0.00138122
73280	0.00141243
73432	0.00121951
73467	0.0016129
73558	0.000961538
73598	0.00095057
73612	0.0016129
73686	0.00100806
73726	0.000909091
73728	0.000909091
73742	0.00095057
73759	0.00100402
73796	0.000968992
73819	0.00255102
73934	0.00271739
74000	0.00308642
74019	0.00304878
74127	0.00223214
74157	0.00142857
74184	0.000859107
74237	0.00103306
74259	0.00100402
74443	0.00113122
74504	0.00369348
74640	0.00117925
74710	0.00284091
74743	0.00118483
74870	0.00102881
74964	0.00118483
74995	0.00132275
74999	0.00423729
75014	0.00117925
75050	0.00131579
75154	0.00111607
75364	0.00102459
75382	0.00198808
75416	0.00257732
75423	0.00390625
75495	0.00110619
75601	0.00316456
75648	0.00121359
75696	0.00142045
75789	0.0013587
75809	0.00120773
75827	0.00165017
75832	0.00110619
75837	0.00115741
75840	0.00109649
75860	0.00105932
75960	0.00337838
75962	0.00122549
76103	0.00294118
76106	0.00128205
76196	0.00384615
76432	0.00119048
76677	0.00157233
76880	0.000801282
77110	0.00277778
77408	0.00121951
77442	0.00112613
77508	0.00195312
77519	0.000816993
77649	0.00116279
77711	0.000912409
77717	0.00225225
77729	0.00207469
77761	0.00207469
77799	0.001
77862	0.00094697
77883	0.00115207
78057	0.00100806
78106	0.00105042
78175	0.00189394
78277	0.000925926
78303	0.000883392
78409	0.00083612
78454	0.00301205
78546	0.00103734
78574	0.00166113
78576	0.00271739
78594	0.00300173
78619	0.00456454
78641	0.000868056
78989	0.000909091
79010	0.00123153
79104	0.000856164
79121	0.00247525
79262	0.000778816
79362	0.000819672
79394	0.000965251
79397	0.00100402
79475	0.00301205
79496	0.00106838
79505	0.00101626
79638	0.00123153
79782	0.00109649
79790	0.00458045
79850	0.00347222
79880	0.00320513
80096	0.00301205
80276	0.00268817
80326	0.000838926
80461	0.00308642
80467	0.00316456
80588	0.00125628
80638	0.000980392
80682	0.000896057
80684	0.000806452
80836	0.00085034
80990	0.00122549
81032	0.00165563
81200	0.00102041
81387	0.00233645
81399	0.00342466
81455	0.000972763
81623	0.00116822
81650	0.00117371
81675	0.00290698
81695	0.00234742
81765	0.0013369
81824	0.00403226
81981	0.00109649
82050	0.00257732
82084	0.00110619
82240	0.000925926
82255	0.00116279
82271	0.00114155
82284	0.00118483
82331	0.000961538
82421	0.00225225
82559	0.000757576
82622	0.000883392
82678	0.00093633
82770	0.00223214
82831	0.00240385
82833	0.000912409
82905	0.00170068
82941	0.00170648
83028	0.00108696
83173	0.00149701
83198	0.00352113
83393	0.00182482
83398	0.000652742
83409	0.000704225
83455	0.00183824
83539	0.000830565
83617	0.00324675
83638	0.0016835
83699	0.000778816
83762	0.000892857
83831	0.00161812
83907	0.00095057
83978	0.00204918
83982	0.000764526
83990	0.000744048
84002	0.000899281
84013	0.00217391
84050	0.00431034
84067	0.00617284
84386	0.00221243
84480	0.00113122
84709	0.00102459
84903	0.00588235
84953	0.00119048
84979	0.00117925
84983	0.00117371
84986	0.0036194
85154	0.00101626
85463	0.00324675
85633	0.00352113
85635	0.00242718
85731	0.00122549
85945	0.00140449
85955	0.00384615
86003	0.00409836
86005	0.00555556
86027	0.00344828
86223	0.0078522
86247	0.00125628
86318	0.00126263
86489	0.00151515
86692	0.00137363
86753	0.00109649
86924	0.00416667
87011	0.0050501
87013	0.00125628
87105	0.000943396
87124	0.00106838
87126	0.00280899
87142	0.00093985
87220	0.00297619
87443	0.00225225
87571	0.00102459
87607	0.00136612
87687	0.00260417
87943	0.00252525
87981	0.00106383
88100	0.00308642
88119	0.00320513
88125	0.00324675
88147	0.00100402
88153	0.000880282
88167	0.00107759
88186	0.00094697
88190	0.00103306
88209	0.00216422
88225	0.00119048
88270	0.00113122
88345	0.00107296
88435	0.00138122
88483	0.0026738
88539	0.00208333
88594	0.00140449
88663	0.00540429
88898	0.00409836
88955	0.00152439
88963	0.00140449
89007	0.00213675
89270	0.00153374
89320	0.00454545
89359	0.00117925
89461	0.00386598
89572	0.00271739
89680	0.00358456
89717	0.000961538
89881	0.00287356
90069	0.00195312
90073	0.00320053
90104	0.000957854
90262	0.00260417
90275	0.000856164
90377	0.00113636
90440	0.00240385
90679	0.00446429
90686	0.00203252
90761	0.0013587
90841	0.00119617
90884	0.00104603
90901	0.00114679
90904	0.00112613
91043	0.00104603
91068	0.00126263
91138	0.0013089
91210	0.00301205
91447	0.00595238
91536	0.00153374
91554	0.00116279
91618	0.000976562
91651	0.00104167
91680	0.00138889
91723	0.00150602
91761	0.00236967
91851	0.00094697
91854	0.00112108
91876	0.00337838
91899	0.001
92131	0.00106838
92197	0.00111111
92257	0.00107296
92356	0.00268817
92368	0.00271739
92409	0.00110132
92491	0.00101215
92496	0.000886525
92521	0.000980392
92565	0.00227273
92596	0.00111111
92731	0.00166113
92756	0.00277778
92788	0.000961538
92806	0.00263158
92977	0.00184502
93061	0.00104167
93096	0.00390625
93186	0.00215517
93196	0.00268817
93256	0.00362857
93270	0.000976562
93345	0.00102881
93615	0.00107296
93801	0.000965251
93854	0.00087108
93857	0.00202586
93859	0.00093985
93981	0.000912409
94011	0.00260417
94113	0.000880282
94159	0.000853242
94230	0.000744048
94246	0.00149509
94275	0.00211864
94287	0.00193798
94351	0.000803859
94372	0.000755287
94428	0.00102459
94440	0.00200803
94608	0.000892857
94619	0.00093985
94642	0.000922509
94656	0.00265957
94771	0.00119048
94782	0.0020693
94890	0.00118483
94927	0.00385396
94968	0.000909091
95122	0.00324675
95205	0.00146199
95238	0.00378788
95258	0.00123153
95388	0.00146199
95489	0.00608523
95892	0.00342466
95942	0.00362319
96045	0.000877193
96210	0.00462963
96347	0.00132979
96379	0.00280899
96410	0.0020704
96612	0.00106838
96617	0.00107296
96624	0.00105042
96701	0.00112108
96737	0.000957854
96773	0.0060241
96779	0.00107759
97254	0.00201613
97259	0.00431034
97286	0.00446429
97338	0.00126263
97470	0.00211864
97477	0.00280899
97781	0.000874126
97796	0.00333893
97806	0.000862069
97836	0.000877193
97892	0.00100806
97925	0.000865052
97968	0.00116822
98015	0.001
98055	0.00290698
98166	0.00283897
98192	0.000932836
98204	0.00219298
98223	0.000728863
98245	0.000814332
98267	0.000791139
98280	0.00167785
98312	0.000853242
98339	0.00297619
98470	0.00378788
98543	0.00519491
98723	0.00396825
98984	0.00555556
99009	0.00182482
99037	0.00183824
99089	0.0027933
99144	0.00318471
99160	0.00364636
99181	0.00145349
99185	0.00152439
99332	0.001
99430	0.000915751
99448	0.00401777
99568	0.00110132
99592	0.000796178
99632	0.000816993
99816	0.000657895
99820	0.00060241
99863	0.000639386
100024	0.00117925
100163	0.000793651
100374	0.00284091
100376	0.00116822
100472	0.00110132
100676	0.00357143
100712	0.00217391
100742	0.00352113
101021	0.00121951
101078	0.00106383
101091	0.001
101120	0.000847458
101207	0.00074184
101233	0.000773994
101278	0.00409758
101306	0.00225225
101379	0.000670241
101513	0.00446429
101542	0.000788644
101559	0.000746269
101562	0.00195312
101603	0.000681199
101614	0.000730994
101673	0.00132275
101745	0.000762195
101751	0.00247525
101842	0.00208333
101892	0.00180723
101961	0.00179856
101966	0.00223214
101984	0.00060241
101989	0.00227273
102175	0.00143678
102203	0.000793651
102300	0.000769231
102402	0.000922509
102408	0.00516529
102565	0.000980392
102744	0.00105485
102764	0.000954198
102773	0.00185874
102781	0.00178571
102815	0.00223214
102818	0.000686813
102826	0.00308642
102855	0.000692521
102859	0.000801282
103010	0.000750751
103012	0.00324955
103032	0.00238095
103215	0.000750751
103223	0.0019685
103230	0.000748503
103345	0.00186567
103375	0.000722543
103401	0.000714286
103458	0.00181159
103518	0.00068306
103556	0.000656168
103595	0.00221239
103633	0.000704225
103645	0.000811688
103659	0.000720461
103671	0.000803859
103701	0.000724638
103744	0.000803859
103793	0.00166667
103798	0.00102041
103984	0.000968992
103993	0.00384615
104022	0.001
104027	0.00132275
104065	0.00242718
104102	0.000793651
104105	0.000865052
104164	0.00294118
104166	0.000892857
104260	0.00121951
104507	0.00115207
104622	0.00252525
104641	0.00105042
104711	0.00105932
104737	0.000965251
104874	0.00106838
105018	0.00290698
105250	0.000822368
105345	0.00352113
105375	0.00271739
105392	0.00126263
105476	0.00260417
105725	0.0025
105728	0.00225225
105825	0.00164474
105897	0.00352113
105920	0.00212766
106034	0.000896057
106048	0.000943396
106079	0.00268817
106082	0.001
106170	0.00125628
106320	0.000905797
106377	0.00110132
106406	0.00239234
106484	0.00135135
106518	0.003125
106656	0.00132275
106705	0.00110132
106724	0.00301205
106728	0.0010917
106770	0.00119617
106828	0.00123762
106830	0.00347222
106925	0.00129534
106996	0.00263158
107013	0.000972763
107034	0.00290698
107048	0.00100402
107125	0.00257732
107171	0.000856164
107176	0.00095057
107206	0.00088968
107320	0.000992063
107338	0.00107296
107385	0.00132979
107548	0.00280899
107555	0.000976562
107627	0.00362319
107682	0.00416667
107764	0.00104167
107780	0.00130208
107815	0.00632911
107986	0.00187584
108002	0.00398506
108116	0.00287356
108202	0.000819672
108217	0.000972763
108249	0.00154321
108259	0.00203252
108329	0.00245098
108371	0.00268817
108385	0.00085034
108398	0.000896057
108428	0.000919118
108444	0.00093633
108464	0.00260417
108472	0.00274725
108474	0.00292604
108535	0.00287356
108582	0.00197767
108585	0.00110132
108633	0.00105042
108695	0.00100402
108746	0.000925926
108788	0.00320513
108845	0.000988142
108992	0.00235849
108996	0.0019609
109032	0.00294118
109038	0.00451714
109193	0.00337838
109328	0.00114679
109360	0.00126263
109371	0.00112613
109412	0.00108225
109599	0.00116279
109607	0.00115207
109652	0.00135135
109709	0.00128205
109727	0.00112613
109730	0.00123153
109823	0.0026455
109912	0.00116279
109937	0.00297619
110059	0.00320513
110084	0.000915751
110201	0.00182482
110255	0.000724638
110286	0.000726744
110378	0.000783699
110426	0.000771605
110492	0.00290698
110583	0.000748503
110677	0.00231481
110745	0.00301205
110762	0.000698324
110768	0.00217038
110782	0.000822368
110785	0.000728863
110787	0.00268817
110824	0.000724638
110901	0.00189394
110964	0.00223214
111054	0.00219298
111150	0.000965251
111193	0.00290698
111325	0.00187266
111364	0.000968992
111393	0.00277778
111453	0.00103734
111491	0.00118483
111533	0.000961538
111631	0.00378788
111774	0.0041696
111903	0.00204082
111915	0.00342466
111954	0.00129534
112107	0.0021097
112167	0.00299401
112173	0.00145349
112270	0.00219298
112361	0.00164474
112488	0.00510204
112506	0.00245098
112518	0.000755287
112546	0.00168333
112554	0.000841751
112662	0.00290698
112782	0.000801282
112798	0.000954198
112974	0.00265957
112987	0.000883392
113094	0.00158228
113113	0.000681199
113130	0.00247807
113187	0.000608273
113276	0.00108696
113286	0.00267138
113293	0.00228311
113303	0.00115741
113343	0.000856164
113412	0.00332295
113458	0.00223214
113670	0.000859107
113679	0.000992063
113690	0.000728863
113694	0.000766871
113700	0.000735294
113754	0.000883392
113770	0.000788644
113798	0.000830565
113830	0.00265957
113872	0.00119617
113924	0.00157233
113953	0.00127551
113993	0.00132979
114053	0.000984252
114072	0.00105042
114163	0.00288878
114226	0.00125
114256	0.00100402
114407	0.00116279
114509	0.00120773
114527	0.00347222
114591	0.00125628
114599	0.0014881
114606	0.00134409
114646	0.00110132
114819	0.00102881
114858	0.00274725
114881	0.000814332
114918	0.000844595
114929	0.000859107
115009	0.000827815
115013	0.00229358
115069	0.00192308
115088	0.00277434
115137	0.000696379
115188	0.000773994
115191	0.000664894
115285	0.00229358
115340	0.000769231
115657	0.00356209
115689	0.00101215
115701	0.00114155
115771	0.00108225
115798	0.00105485
115810	0.00115741
115834	0.00111111
115936	0.000915751
115941	0.00104167
116031	0.00109649
116134	0.00132275
116215	0.00105932
116281	0.00100402
116328	0.000886525
116334	0.000856164
116340	0.00280899
116446	0.00128205
116454	0.000976562
116555	0.00438596
116578	0.00176056
116693	0.00138889
116808	0.00219298
116878	0.000684932
116958	0.00321543
117040	0.00083612
117054	0.00263158
117086	0.000841751
117094	0.00088968
117126	0.0136445
117131	0.00490196
117198	0.00388444
117207	0.000753012
117234	0.00499442
117330	0.00419067
117352	0.00107759
117368	0.00320513
117397	0.000798722
117421	0.000809061
117450	0.00078125
117497	0.000791139
117554	0.000783699
117559	0.000746269
117561	0.000759878
117619	0.00271739
117661	0.00126263
117757	0.00294118
117760	0.00370145
117973	0.000806452
117992	0.000865052
118015	0.00549451
118075	0.00101215
118115	0.000899281
118134	0.000912409
118180	0.00103734
118228	0.00233645
118429	0.000865052
118492	0.00384615
118552	0.00130208
118556	0.00121951
118559	0.00118483
118637	0.00126263
118738	0.00101215
118768	0.0013369
118831	0.00111607
118872	0.00100806
118950	0.00625
119141	0.00108225
119179	0.000827815
119259	0.000984252
119343	0.00116279
119398	0.00119617
119409	0.00115207
119509	0.00352113
119621	0.00657895
119755	0.00123762
119773	0.00113636
119895	0.00107296
119901	0.00342466
119931	0.00333333
120075	0.00116279
120163	0.00100806
120198	0.00100402
120252	0.00423729
120274	0.000984252
120294	0.00231481
120323	0.000791139
120354	0.000735294
120456	0.000617284
120495	0.000690608
120662	0.000668449
120719	0.000712251
120746	0.000649351
120841	0.00277778
120878	0.000716332
120885	0.000880282
120919	0.000647668
120923	0.000883392
121027	0.000588235
121055	0.00131835
121179	0.00170068
121273	0.000702247
121317	0.000675676
121343	0.000541126
121366	0.000503018
121389	0.00068306
121427	0.000844595
121437	0.00260417
121579	0.00217391
121643	0.000980392
121728	0.0010917
121783	0.00093985
121802	0.00252525
121818	0.00233645
121827	0.00227273
121836	0.000714286
121889	0.00211864
121921	0.00225225
121930	0.000776398
121964	0.00074184
122004	0.00240385
122012	0.00490196
122028	0.00068306
[truncated: 106,238 more rows]

## Sheet: Fig. 1g
position	ave freq
2742210	0.00101626
2742216	0.00333333
2742232	0.00478741
2742244	0.00162338
2742251	0.00104603
2742284	0.000988142
2742307	0.0104423
2742315	0.00579018
2742327	0.00093985
2742334	0.00128866
2742336	0.00622368
2742356	0.000943396
2742359	0.00230415
2742401	0.00113636
2742419	0.00652866
2742435	0.00113122
2742440	0.00408069
2742459	0.0019084
2742464	0.00217395
2742468	0.00438148
2742472	0.00128866
2742477	0.00301205
2742479	0.00625
2742486	0.0103063
2742491	0.00744433
2742495	0.00127551
2742502	0.0040107
2742516	0.00294118
2742518	0.00128866
2742531	0.00472689
2742536	0.00316456
2742550	0.0040121
2742566	0.00464741
2742572	0.000988142
2742579	0.00863894
2742584	0.00321841
2742601	0.00121951
2742603	0.00093985
2742607	0.00284091
2742625	0.00220537
2742632	0.000929368
2742644	0.000961538
2742657	0.00654969
2742695	0.00342466
2742697	0.00844347
2742703	0.00120192
2742735	0.0120484
2742749	0.00208333
2742752	0.00413223
2742759	0.00240385
2742766	0.00225225
2742782	0.0163889
2742801	0.00511536
2742851	0.00796254
2742902	0.00271739
2742910	0.00320513
2742921	0.014148
2742938	0.00378788
2742993	0
2743043	0.015625
2743058	0.0131579
2743133	0.00694444
2743142	0.0078125
2743164	0.00543478
2743179	0.00333333
2743185	0.00409836
2743188	0.00744048
2743196	0.003125
2743215	0.00588195
2743251	0.0209747
2743254	0.0047619
2743257	0.0109107
2743300	0.00892857
2743328	0.0122713
2743359	0.0185031
2743362	0.003125
2743368	0.00245098
2743392	0.00223214
2743419	0.00181159
2743434	0.00159236
2743445	0.0132167
2743452	0.0149658
2743488	0.00109649
2743504	0.00701605
2743554	0.00103734
2743559	0.00342466
2743561	0.00102041
2743566	0.00095057
2743568	0.00886081
2743575	0.000972763
2743578	0.0021097
2743593	0.00746045
2743599	0.00976533
2743610	0.00108225
2743620	0.0158062
2743623	0.016385
2743634	0.0013089
2743641	0.0013369
2743673	0.0078125
2743678	0.00641026
2743688	0.00203252
2743703	0.00352113
2743768	0.00416667
2743790	0.00219298
2743796	0.023625
2743804	0.00359712
2743807	0.00389024
2743834	0.00416667
2743852	0.00352113
2743860	0.00844595
2743869	0.00691604
2743900	0.00207469
2743919	0.00353774
2743933	0.00207305
2743952	0.00088968
2743962	0.00205887
2743994	0.00666334
2744005	0.000909091
2744008	0.00911922
2744014	0.00469566
2744020	0.00294118
2744040	0.00083612
2744047	0.00690841
2744052	0.00392398
2744058	0.00190953
2744063	0.00344037
2744068	0.0154908
2744078	0.00389233
2744080	0.00103734
2744093	0.000874126
2744095	0.00213675
2744102	0.000992063
2744115	0.00745363
2744117	0.00420772
2744120	0.00437647
2744143	0.00416178
2744150	0.00221419
2744160	0.00124378
2744166	0.00275735
2744170	0.00523625
2744174	0.00134409
2744191	0.0121786
2744194	0.00598168
2744196	0.00855807
2744204	0.00696246
2744225	0.00795184
2744233	0.00255102
2744235	0.00440575
2744238	0.0104609
2744253	0.00790341
2744293	0.00666194
2744296	0.0130445
2744303	0.002342
2744310	0.0124247
2744325	0.0026455
2744328	0.0126847
2744338	0.00277778
2744341	0.00268817
2744369	0.00105042
2744376	0.0119854
2744384	0.00698793
2744393	0.00824765
2744400	0.00321174
2744440	0.0118167
2744469	0.00840779
2744472	0.00106383
2744508	0.00963764
2744535	0.00139665
2744566	0.00095057
2744572	0.00521661
2744604	0.000915751
2744629	0.00307482
2744631	0.00587225
2744653	0.00257732
2744658	0.0116341
2744661	0.00297619
2744679	0.00094697
2744686	0.00387443
2744689	0.00391548
2744691	0.00112108
2744707	0.0245701
2744711	0.00105485
2744718	0.00585148
2744723	0.00528374
2744740	0.00120192
2744749	0.00110619
2744770	0.00241802
2744773	0.00366383
2744775	0.0140696
2744779	0.0110042
2744781	0.00585176
2744797	0.00674326
2744826	0.00561167
2744863	0.0124675
2744866	0.0217954
2744871	0.0111177
2744873	0.00297619
2744876	0.00129534
2744880	0.0170557
2744884	0.0038785
2744896	0.00280899
2744924	0.00609756
2744974	0.00347222
2744983	0.0110034
2744998	0.00735619
2745003	0.00218341
2745008	0.0106023
2745013	0.00598806
2745019	0.00143678
2745022	0.0111244
2745052	0.00666667
2745063	0.000932836
2745081	0.000980392
2745085	0.00213476
2745095	0.000976562
2745102	0.0225984
2745107	0.00212608
2745109	0.00193798
2745139	0.00393289
2745150	0.0150563
2745155	0.00653317
2745163	0.00108225
2745175	0.003125
2745181	0.0118647
2745206	0.00691266
2745217	0.00228311
2745224	0.00108225
2745234	0.00260417
2745239	0.00239234
2745249	0.00462245
2745252	0.00584826
2745259	0.00112613
2745276	0.00739249
2745289	0.00781761
2745315	0.0181427
2745319	0.00123153
2745324	0.00247525
2745340	0.00371287
2745357	0.00146199
2745364	0.00401879
2745370	0.029081
2745374	0.00122549
2745381	0.0223522
2745386	0.00120192
2745391	0.0299614
2745397	0.00128205
2745407	0.00344037
2745418	0.00428563
2745420	0.003909
2745435	0.0123457
2745437	0.0253028
2745462	0.00245588
2745464	0.00139665
2745494	0.00316456
2745502	0.00342078
2745504	0.0069621
2745515	0.00109649
2745520	0.00108225
2745522	0.0148013
2745541	0.00120773
2745555	0.0199919
2745558	0.00545574
2745566	0.00334142
2745588	0.0187049
2745618	0.00284091
2745624	0.00457354
2745636	0.00478648
2745666	0.00439567
2745685	0.00421498
2745693	0.00497089
2745703	0.00611685
2745710	0.00105932
2745748	0.00454852
2745750	0.00777302
2745754	0.00166667
2745756	0.00355569
2745762	0.00654258
2745771	0.0257262
2745781	0.00768959
2745796	0.00313808
2745807	0.00199203
2745831	0.00655914
2745849	0.00432434
2745867	0.00948463
2745877	0.00683995
2745885	0.00131579
2745889	0.00125628
2745902	0.0019084
2745925	0.00517291
2745939	0.0100802
2745949	0.00849603
2745951	0.00245098
2745960	0.0166634
2745969	0.00777209
2745976	0.00672602
2745985	0.00316456
2745987	0.0384843
2745990	0.00460829
2745992	0.00152439
2746000	0.0102373
2746029	0.0106061
2746041	0.00125628
2746045	0.00126263
2746048	0.00123762
2746050	0.00484755
2746058	0.00614371
2746060	0.00227044
2746063	0.025652
2746068	0.00929646
2746078	0.00906761
2746080	0.00694212
2746093	0.00123153
2746114	0.0302616
2746116	0.00570437
2746141	0.00223184
2746146	0.0117905
2746172	0.0160466
2746174	0.00703814
2746193	0.00416667
2746201	0.0100694
2746214	0.00472363
2746219	0.0185635
2746222	0.0333359
2746224	0.0102534
2746229	0.0142793
2746231	0.0080432
2746242	0.0021645
2746244	0.00979954
2746255	0.00559169
2746261	0.00476727
2746266	0.0208641
2746274	0.00557031
2746278	0.00860113
2746283	0.00107759
2746294	0.014319
2746309	0.00838259
2746311	0.00389624
2746315	0.000899281
2746357	0.00780651
2746362	0.0140375
2746374	0.005987
2746376	0.000859107
2746413	0.00953079
2746416	0.00441398
2746420	0.000929368
2746433	0.00921898
2746448	0.00668568
2746454	0.00398334
2746471	0.00283019
2746477	0.0156842
2746498	0.00765563
2746500	0.00700766
2746518	0.0110482
2746525	0.0126267
2746530	0.0290362
2746532	0.000954198
2746542	0.0228551
2746544	0.00380732
2746552	0.00714668
2746558	0.00104603
2746561	0.000899281
2746578	0.00515481
2746594	0.00896836
2746611	0.0160777
2746623	0.015568
2746626	0.000954198
2746630	0.00190114
2746633	0.0326858
2746636	0.0335507
2746648	0.0104219
2746650	0.0134172
2746659	0.013277
2746672	0.0102502
2746676	0.000886525
2746680	0.0219975
2746685	0.0194347
2746687	0.00589498
2746690	0.017104
2746697	0.0372025
2746710	0.00114155
2746721	0.0110305
2746736	0.0189135
2746738	0.00894832
2746748	0.00259516
2746763	0.0493712
2746770	0.0565141
2746774	0.0145602
2746780	0.0409139
2746793	0.0134592
2746798	0.0123831
2746805	0.0261549
2746813	0.0166117
2746820	0.011151
2746829	0.0518928
2746841	0.0365428
2746846	0.00659722
2746848	0.0274617
2746859	0.0173971
2746865	0.0562733
2746875	0.0203788
2746879	0.0832333
2746897	0.00652512
2746901	0.00967675
2746904	0.00467401
2746919	0.0247753
2746937	0.0234211
2746942	0.00640097
2746946	0.0252966
2746960	0.0102254
2746970	0.0299255
2746975	0.013556
2746982	0.0593277
2746999	0.0247108
2747005	0.0517749
2747010	0.00539931
2747021	0.0429491
2747024	0.0909572
2747027	0.0902239
2747042	0.00351766
2747048	0.0450695
2747070	0.0213008
2747078	0.0201771
2747080	0.0052654
2747083	0.0221856
2747089	0.0166424
2747097	0.0194197
2747105	0.0361879
2747109	0.127178
2747114	0.0649775
2747122	0.0154209
2747169	0.00935571
2747197	0.00486009
2747205	0.162004
2747220	0.00317199
2747236	0.00394142
2747245	0.138547
2747251	0.0147285
2747255	0.0114205
2747261	0.000883392
2747275	0.0425824
2747290	0.0484707
2747301	0.0253921
2747305	0.0102475
2747313	0.0274651
2747318	0.0149079
2747326	0.0550972
2747340	0.0183816
2747356	0.0181599
2747381	0.042041
2747383	0.0688161
2747386	0.0056685
2747395	0.0197811
2747400	0.00840726
2747424	0.0347484
2747428	0.0152991
2747431	0.033892
2747437	0.0260057
2747441	0.019278
2747462	0.00623592
2747464	0.062326
2747474	0.03466
2747479	0.0163298
2747501	0.0176573
2747506	0.0503101
2747518	0.0735633
2747523	0.0151216
2747536	0.0081732
2747569	0.018786
2747575	0.044536
2747579	0.0215931
2747588	0.0183702
2747599	0.00657459
2747615	0.0234228
2747617	0.0109129
2747636	0.0371567
2747642	0.0098795
2747646	0.033972
2747653	0.0101259
2747664	0.00154321
2747669	0.00569396
2747680	0.0385734
2747683	0.018721
2747702	0.00123762
2747704	0.0186895
2747708	0.0272461
2747711	0.0300753
2747767	0.0206323
2747769	0.0015528
2747775	0.00147929
2747810	0.00909091
2747812	0.0163187
2747822	0.0283554
2747833	0.0260255
2747837	0.0285755
2747849	0.00362319
2747854	0.00128866
2747856	0.00650738
2747858	0.0102448
2747860	0.0427577
2747863	0.0131252
2747870	0.00272973
2747873	0.0599033
2747875	0.0172178
2747879	0.0279746
2747893	0.00342466
2747895	0.0507418
2747901	0.0281536
2747909	0.0123012
2747911	0.0556378
2747914	0.0266806
2747935	0.0617242
2747938	0.00224215
2747950	0.00361314
2747954	0.0148928
2747968	0.0134306
2747978	0.00282063
2747990	0.00660073
2747993	0.00106838
2747996	0.0010917
2748005	0.00294118
2748007	0.00382887
2748009	0.00303644
2748041	0.00923419
2748056	0.0220932
2748064	0.00432364
2748066	0.000902527
2748077	0.0100845
2748081	0.00418432
2748107	0.000830565
2748109	0.00195653
2748128	0.0110062
2748134	0.0255002
2748145	0.0170859
2748156	0.00971468
2748164	0.000919118
2748171	0.0113289
2748185	0.00954872
2748199	0.00523617
2748212	0.00414959
2748223	0.0292409
2748226	0.0206576
2748231	0.0423672
2748243	0.00274725
2748251	0.0222675
2748255	0.00991332
2748264	0.00982569
2748300	0.00157233
2748325	0.00894197
2748354	0.0172507
2748360	0.0010917
2748380	0.00094697
2748389	0.00115207
2748392	0.000957854
2748400	0.0132152
2748403	0.0191334
2748424	0.0200313
2748439	0.00698147
2748450	0.00647525
2748463	0.00551506
2748473	0.00533469
2748478	0.00404934
2748488	0.00231481
2748502	0.00740963
2748507	0.00878443
2748522	0.00531915
2748525	0.0227053
2748533	0.000929368
2748535	0.000954198
2748538	0.0139602
2748549	0.0365225
2748552	0.00838585
2748576	0.00976646
2748582	0.00324523
2748592	0.011471
2748595	0.024751
2748597	0.00405405
2748599	0.00728634
2748601	0.00456178
2748617	0.00866356
2748629	0.00105932
2748631	0.0081544
2748633	0.00396825
2748655	0.00404858
2748666	0.0111922
2748681	0.0131995
2748693	0.00637589
2748700	0.0046733
2748706	0.00947684
2748708	0.0468548
2748711	0.00594646
2748717	0.00239175
2748741	0.015555
2748757	0.0115446
2748765	0.00365613
2748772	0.00527455
2748778	0.00224215
2748811	0.00793373
2748816	0.00840935
2748820	0.0128268
2748834	0.0191064
2748852	0.0146215
2748871	0.0173573
2748879	0.0229299
2748928	0.00724223
2748930	0.0118788
2748943	0.00490196
2748957	0.0147506
2748960	0.0199705
2748976	0.00319281
2748984	0.0207428
2748990	0.0267419
2749009	0.00984848
2749012	0.0212787
2749017	0.0129516
2749025	0.00138889
2749027	0.00258136
2749029	0.0209178
2749039	0.00769518
2749065	0.0144023
2749070	0.00625391
2749077	0.00108225
2749084	0.0438953
2749110	0.00274725
2749121	0.00280899
2749130	0.0094697
2749134	0.00411489
2749161	0.00791045
2749171	0.00571429
2749177	0.00665263
2749185	0.0235846
2749190	0.00143678
2749198	0.0127933
2749213	0.0027933
2749255	0.0360057
2749270	0.018361
2749296	0.00641808
2749300	0.00320513
2749302	0.00248229
2749311	0.0106788
2749330	0.00611022
2749333	0.0153001
2749349	0.00564324
2749360	0.00470874
2749363	0.00103734
2749372	0.00444072
2749377	0.00671409
2749389	0.00487958
2749403	0.0108179
2749417	0.0191859
2749439	0.0150248
2749442	0.00105042
2749449	0.00178571
2749457	0.00119048
2749459	0.0155506
2749461	0.00316945
2749474	0.0109726
2749479	0.00763942
2749486	0.00988191
2749497	0.0189534
2749516	0.0163906
2749522	0.0299001
2749531	0.0161027
2749536	0.0110555
2749551	0.0113746
2749559	0.00115741
2749584	0.00599894
2749590	0.00408635
2749600	0.00415561
2749610	0.0021645
2749630	0.00505781
2749634	0.00398936
2749641	0.00418938
2749645	0.00117371
2749654	0.00240385
2749670	0.00325983
2749672	0.0117448
2749677	0.00095057
2749679	0.00657203
2749704	0.0369088
2749707	0.00119617
2749719	0.015638
2749724	0.00510683
2749727	0.00102041
2749738	0.00295276
2749776	0.0039267
2749784	0.00589093
2749796	0.0161019
2749801	0.0117544
2749815	0.00482797
2749827	0.00793787
2749836	0.00138122
2749844	0.00238095
2749852	0.00679902
2749865	0.000932836
2749891	0.00100402
2749902	0.00224302
2749911	0.00612907
2749919	0.00706805
2749927	0.000919118
2749955	0.0174925
2749960	0.00710287
2749968	0.00811203
2749976	0.00681524
2749978	0.00106383
2749989	0.000796178
2750007	0.00170068
2750011	0.00181174
2750014	0.00889456
2750017	0.0241307
2750020	0.00252525
2750022	0.00882784
2750028	0.0100289
2750035	0.00646307
2750037	0.00441187
2750048	0.0163623
2750075	0.000759878
2750078	0.00176164
2750086	0.00101626
2750112	0.00575477
2750143	0.0108696
2750170	0.0152491
2750183	0.00409836
2750214	0.00118483
2750216	0.00531265
2750227	0.0251736
2750233	0.00117371
2750238	0.00547532
2750257	0.00204918
2750264	0.00811977
2750273	0.0102226
2750276	0.0206881
2750291	0.0181121
2750297	0.00847552
2750301	0.00105042
2750326	0.00703899
2750330	0.0061318
2750336	0.0073136
2750341	0.0123147
2750345	0.0194973
2750360	0.00347222
2750367	0.00248675
2750380	0.0106544
2750383	0.00757167
2750427	0.0188151
2750476	0.0135523
2750500	0.00765576
2750521	0.0326222
2750525	0.00108696
2750539	0.00118483
2750551	0.00497349
2750555	0.0188016
2750563	0.00978954
2750572	0.012112
2750581	0.00208333
2750588	0.00484496
2750591	0.00289575
2750596	0.00446078
2750606	0.000980392
2750611	0.011808
2750621	0.00655756
2750644	0.0115655
2750647	0.00447898
2750657	0.0200974
2750664	0.00102881
2750669	0.00781616
2750683	0.00343746
2750692	0.00944048
2750702	0.016638
2750707	0.0109188
2750710	0.00994305
2750741	0.00277778
2750745	0.00140449
2750752	0.00144509
2750756	0.00141243
2750759	0.0109997
2750761	0.0135095
2750764	0.00316836
2750789	0.00174825
2750827	0.00106383
2750848	0.00150602
2750873	0.00729961
2750892	0.00109649
2750909	0.00507996
2750954	0.0113636
2750980	0.0129093
2751027	0.002
2751037	0.00525641
2751055	0.00882102
2751058	0.00220264
2751065	0.00884894
2751074	0.00388217
2751083	0.00104603
2751112	0.00676615
2751125	0.00147929
2751130	0.00147929
2751135	0.00230646
2751161	0.00328947
2751167	0.00179856
2751175	0.00440183
2751186	0.00683594
2751197	0.0092216
2751199	0.00284091
2751225	0.00446429
2751230	0.00958111
2751247	0.0038086
2751259	0.0016129
2751269	0.00770289
2751272	0.00733294
2751284	0.00995488
2751287	0.00596596
2751289	0.00204363
2751320	0.0089727
2751325	0.0157485
2751340	0.00785325
2751377	0.0162052
2751393	0.00478469
2751395	0.00442241
2751402	0.0079422
2751419	0.00626117
2751451	0.0276612
2751455	0.00117371
2751457	0.00333333
2751468	0.00685369
2751484	0.00223214
2751509	0.00406615
2751512	0.00339674
2751521	0.00784625
2751525	0.00792238
2751529	0.00147929
2751542	0.0168493
2751544	0.0085297
2751550	0.00858345
2751555	0.00242718
2751569	0.000877193
2751578	0.0043847
2751585	0.00220785
2751617	0.00367936
2751625	0.00369996
2751631	0.00413574
2751640	0.00105932
2751643	0.00235466
2751649	0.0117808
2751655	0.0115153
2751675	0.00492025
2751684	0.0102643
2751703	0.00600369
2751745	0.00549793
2751767	0.00983292
2751791	0.00117925
2751797	0.00292398
2751800	0.0149744
2751807	0.00510204
2751819	0.00277778
2751869	0.0026738
2751875	0.00378899
2751881	0.00840684
2751884	0.0180066
2751898	0.00886905
2751902	0.00767498
2751929	0.016727
2751947	0.0146056
2751950	0.00135135
2751957	0.0193662
2751969	0.0111613
2752010	0.00433673
2752013	0.0113412
2752015	0.00125
2752024	0.016998
2752027	0.0054796
2752033	0.00170068
2752072	0.00651434
2752082	0.00540541
2752089	0.00167785
2752093	0.0013587
2752097	0.00305203
2752109	0.00136612
2752112	0.011131
2752121	0.0225253
2752165	0.00628571
2752169	0.00301056
2752175	0.00139665
2752186	0.013502
