# Supplementary material for: Genome-wide protein–DNA interaction site mapping in bacteria using a double-stranded DNA-specific cytosine deaminase
Source: Nat Microbiol. 2022 Jun 1;7(6):844–55. doi: 10.1038/s41564-022-01133-9 (PMC9159945; doi:10.1038/s41564-022-01133-9)
Supplement: Source Data Fig. 2 — Values used for generating graphs. [file 41564_2022_1133_MOESM4_ESM.xlsx]

## Sheet: Fig. 2a
Position	one sample	two samples	three samples	four samples
2742208	0.00292398	0	0	0
2742210	0.00564972	0	0	0
2742216	0.00289017	0	0	0
2742232	0.00621118	0	0	0
2742251	0.00225225	0	0	0
2742259	0.00158228	0	0	0
2742307	0	0.00330245	0	0
2742315	0	0.00345314	0	0
2742321	0.00154321	0	0	0
2742327	0.002	0	0	0
2742334	0.00308642	0	0	0
2742336	0	0.00351171	0	0
2742339	0.00471698	0	0	0
2742344	0.00520833	0	0	0
2742349	0	0.0145143	0	0
2742356	0	0.0229106	0	0
2742359	0	0.008951	0	0
2742361	0.00520833	0	0	0
2742371	0.00403226	0	0	0
2742401	0.0104167	0	0	0
2742413	0.00171233	0	0	0
2742419	0	0.00868692	0	0
2742435	0.00172414	0	0	0
2742459	0.0019685	0	0	0
2742464	0	0	0.0214936	0
2742468	0	0	0.00963383	0
2742472	0.00189394	0	0	0
2742477	0.00454546	0	0	0
2742479	0.0019084	0	0	0
2742483	0	0.00405397	0	0
2742486	0	0.0300282	0	0
2742488	0	0.00726788	0	0
2742491	0	0.00730901	0	0
2742500	0.00177305	0	0	0
2742502	0	0	0.0112347	0
2742516	0.00193799	0	0	0
2742525	0.00182482	0	0	0
2742550	0	0	0.010383	0
2742566	0	0.0052354	0	0
2742572	0	0.00805499	0	0
2742579	0	0.00842342	0	0
2742584	0	0	0.0175047	0
2742603	0	0	0.00849679	0
2742607	0.00333333	0	0	0
2742619	0.00152439	0	0	0
2742632	0	0.00900116	0	0
2742644	0.00320513	0	0	0
2742657	0	0	0.0165514	0
2742673	0	0	0.0066215	0
2742685	0	0.00338769	0	0
2742695	0	0	0.0104916	0
2742697	0	0	0.0092073	0
2742703	0	0	0.0117864	0
2742714	0	0	0.00751664	0
2742735	0	0.0105898	0	0
2742749	0.005	0	0	0
2742766	0.00815217	0	0	0
2742782	0.00384615	0	0	0
2742801	0	0.0183319	0	0
2742806	0.00362319	0	0	0
2742825	0	0.0132988	0	0
2742830	0.0172414	0	0	0
2742851	0	0.0155303	0	0
2742887	0.00769231	0	0	0
2742897	0.00480769	0	0	0
2742902	0.00409836	0	0	0
2742914	0.0106383	0	0	0
2742918	0.00543478	0	0	0
2742921	0.00543478	0	0	0
2742938	0	0.0201033	0	0
2742986	0.0106383	0	0	0
2742993	0.00675676	0	0	0
2742998	0.00609756	0	0	0
2743004	0.00609756	0	0	0
2743056	0	0.0182361	0	0
2743058	0.0192308	0	0	0
2743083	0	0.0275758	0	0
2743110	0.0078125	0	0	0
2743133	0.0125	0	0	0
2743145	0.0119048	0	0	0
2743150	0.00609756	0	0	0
2743153	0.005	0	0	0
2743164	0.00568182	0	0	0
2743181	0.00438597	0	0	0
2743185	0	0	0.0239963	0
2743188	0	0	0.0186427	0
2743194	0.00925926	0	0	0
2743196	0	0.0129608	0	0
2743215	0	0.0164683	0	0
2743251	0	0	0	0.0394951
2743254	0	0	0.0229077	0
2743257	0	0.0149868	0	0
2743279	0.00480769	0	0	0
2743307	0	0	0.0558579	0
2743310	0	0	0.0245274	0
2743317	0.00568182	0	0	0
2743359	0	0	0.0266971	0
2743379	0.0119048	0	0	0
2743392	0.003125	0	0	0
2743400	0.00555556	0	0	0
2743419	0.00245098	0	0	0
2743421	0	0.00585184	0	0
2743436	0.00219298	0	0	0
2743443	0	0.00759055	0	0
2743445	0	0	0.0181002	0
2743452	0	0.0047675	0	0
2743480	0	0.0112373	0	0
2743488	0	0.00651486	0	0
2743504	0	0.00791487	0	0
2743529	0.00294118	0	0	0
2743549	0.00189394	0	0	0
2743551	0.00373134	0	0	0
2743554	0.00496689	0	0	0
2743559	0	0.00531046	0	0
2743568	0	0	0	0.0277808
2743578	0	0	0.0156619	0
2743593	0.00181159	0	0	0
2743599	0	0	0	0.0231785
2743603	0.00378788	0	0	0
2743610	0	0.00578788	0	0
2743617	0.00213675	0	0	0
2743620	0	0	0	0.0225672
2743623	0.00714286	0	0	0
2743634	0	0.00629436	0	0
2743641	0	0	0.0166194	0
2743652	0.0049505	0	0	0
2743673	0.0104167	0	0	0
2743678	0	0.0177696	0	0
2743688	0	0.0181056	0	0
2743758	0.00543478	0	0	0
2743765	0.00462963	0	0	0
2743768	0.00403226	0	0	0
2743793	0.0138889	0	0	0
2743796	0	0.0121429	0	0
2743807	0	0.00648427	0	0
2743819	0.00260417	0	0	0
2743821	0	0.0108139	0	0
2743834	0	0	0.0100405	0
2743841	0.00263158	0	0	0
2743860	0	0.00795998	0	0
2743867	0.00174825	0	0	0
2743869	0	0	0	0.0233816
2743900	0.00462963	0	0	0
2743919	0.00149701	0	0	0
2743933	0.00147059	0	0	0
2743952	0.00165563	0	0	0
2743962	0	0	0.0116779	0
2743969	0.00335571	0	0	0
2743994	0	0	0.0137756	0
2744008	0.00171233	0	0	0
2744014	0	0	0	0.0251141
2744020	0.00176056	0	0	0
2744029	0.00174825	0	0	0
2744040	0.00171233	0	0	0
2744047	0	0	0.0130807	0
2744052	0	0	0.0249024	0
2744058	0	0	0.0181846	0
2744060	0.00215517	0	0	0
2744063	0.00909091	0	0	0
2744068	0.00231482	0	0	0
2744078	0.00183824	0	0	0
2744080	0	0	0.0173169	0
2744086	0	0.00620579	0	0
2744093	0	0	0.00780848	0
2744095	0	0	0.00789573	0
2744115	0	0.011453	0	0
2744117	0.0125	0	0	0
2744120	0	0.00392308	0	0
2744143	0	0.00561454	0	0
2744150	0	0	0.0109106	0
2744160	0	0	0.0108896	0
2744166	0.00465839	0	0	0
2744170	0.00173611	0	0	0
2744174	0	0.00541848	0	0
2744191	0	0	0	0.0286796
2744194	0	0	0.0147924	0
2744196	0	0.0103578	0	0
2744202	0.00136612	0	0	0
2744204	0	0.00813403	0	0
2744215	0.00125	0	0	0
2744225	0	0.00867577	0	0
2744233	0	0.0059375	0	0
2744235	0	0.00326006	0	0
2744238	0	0	0.00896816	0
2744245	0.00138889	0	0	0
2744253	0	0	0.0130621	0
2744293	0.0016129	0	0	0
2744296	0	0	0.0111679	0
2744303	0	0.0101912	0	0
2744310	0	0	0.0128864	0
2744325	0.00174825	0	0	0
2744328	0.00559702	0	0	0
2744341	0.0093985	0	0	0
2744352	0.00352113	0	0	0
2744359	0.00231482	0	0	0
2744369	0.00233645	0	0	0
2744376	0	0.0174203	0	0
2744384	0	0	0	0.0242376
2744391	0	0.00439101	0	0
2744393	0	0	0.00940825	0
2744400	0	0	0.0126491	0
2744429	0.00219298	0	0	0
2744440	0.00158228	0	0	0
2744456	0.00219298	0	0	0
2744469	0	0	0.0241133	0
2744472	0.00171233	0	0	0
2744499	0	0.00755689	0	0
2744508	0	0	0.0215129	0
2744535	0	0.0107548	0	0
2744558	0.00340136	0	0	0
2744566	0.00146199	0	0	0
2744572	0	0	0.0231324	0
2744580	0.0015528	0	0	0
2744604	0	0	0	0.0229588
2744629	0	0.0153973	0	0
2744631	0	0	0	0.0226037
2744653	0	0.0132327	0	0
2744658	0	0.0153795	0	0
2744661	0	0.00845588	0	0
2744670	0.00154321	0	0	0
2744672	0.00539568	0	0	0
2744674	0.00337838	0	0	0
2744679	0.00145349	0	0	0
2744681	0.00496689	0	0	0
2744686	0	0.0101632	0	0
2744689	0	0	0.0112116	0
2744691	0	0.00481262	0	0
2744707	0	0	0	0.033648
2744711	0	0	0.0191088	0
2744720	0	0.0150473	0	0
2744723	0	0	0	0.0211211
2744749	0.00168919	0	0	0
2744770	0	0.0110294	0	0
2744773	0	0.00529557	0	0
2744775	0	0	0	0.028368
2744779	0	0	0	0.0214148
2744781	0	0	0	0.0345867
2744797	0	0	0	0.0284967
2744826	0	0	0	0.0280886
2744863	0	0	0	0.0377113
2744866	0	0	0.036277	0
2744871	0	0	0	0.021571
2744873	0	0.00877193	0	0
2744876	0.00714286	0	0	0
2744880	0	0.0208333	0	0
2744884	0	0.00848214	0	0
2744896	0	0.00790916	0	0
2744922	0	0.0188492	0	0
2744944	0.00581395	0	0	0
2744953	0.00174825	0	0	0
2744974	0	0.0112341	0	0
2744983	0	0.00775194	0	0
2744998	0	0	0.0146281	0
2745008	0	0	0.0112008	0
2745013	0	0.00570481	0	0
2745019	0	0.00394582	0	0
2745022	0	0.0166467	0	0
2745027	0	0	0.013481	0
2745043	0.00347222	0	0	0
2745052	0.00340136	0	0	0
2745095	0	0.00591795	0	0
2745102	0	0	0.0152624	0
2745104	0.00179856	0	0	0
2745109	0.00357143	0	0	0
2745122	0.00195313	0	0	0
2745128	0.00359712	0	0	0
2745139	0.00186567	0	0	0
2745150	0	0	0	0.0270795
2745152	0.00373134	0	0	0
2745155	0	0	0.0142534	0
2745163	0.00174825	0	0	0
2745175	0.00189394	0	0	0
2745181	0	0	0.0103288	0
2745206	0.002	0	0	0
2745220	0	0	0.0069513	0
2745224	0	0.00717882	0	0
2745234	0	0	0.011396	0
2745239	0	0.00354645	0	0
2745249	0	0.00885897	0	0
2745252	0	0	0.0169271	0
2745259	0.00318471	0	0	0
2745319	0.0037594	0	0	0
2745324	0.00177305	0	0	0
2745340	0	0.00384095	0	0
2745370	0	0.00871212	0	0
2745381	0	0.0101626	0	0
2745386	0.00210084	0	0	0
2745391	0	0	0.0110576	0
2745397	0.00245098	0	0	0
2745405	0.00215517	0	0	0
2745407	0	0	0.00913432	0
2745418	0.00201613	0	0	0
2745420	0	0.00629718	0	0
2745422	0.0113636	0	0	0
2745435	0.00454546	0	0	0
2745437	0	0	0.0208283	0
2745462	0.00195313	0	0	0
2745502	0	0.00463669	0	0
2745504	0	0.0123036	0	0
2745507	0.00260417	0	0	0
2745515	0.00206612	0	0	0
2745520	0.00213675	0	0	0
2745522	0	0	0.0152473	0
2745541	0.00208333	0	0	0
2745555	0	0	0.0148883	0
2745558	0	0	0.0146629	0
2745566	0.00625	0	0	0
2745588	0	0	0.0192454	0
2745618	0	0.0188791	0	0
2745624	0	0.0125889	0	0
2745636	0	0	0	0.0263627
2745666	0	0	0	0.0184054
2745693	0	0	0	0.0307468
2745703	0	0	0.0112054	0
2745750	0	0.00666884	0	0
2745754	0	0.0105892	0	0
2745756	0.00201613	0	0	0
2745762	0	0	0.0275119	0
2745771	0	0	0.0310442	0
2745781	0	0	0.0268645	0
2745789	0	0.0115093	0	0
2745796	0	0	0	0.0350622
2745807	0.00189394	0	0	0
2745831	0	0.00743927	0	0
2745849	0	0	0	0.0327181
2745867	0	0.0199296	0	0
2745877	0	0	0.0243262	0
2745911	0	0.0114679	0	0
2745925	0	0.00987162	0	0
2745939	0	0	0.0168758	0
2745949	0	0	0.0172619	0
2745951	0.00223214	0	0	0
2745960	0	0.00645208	0	0
2745969	0	0	0	0.0199845
2745976	0	0.0114522	0	0
2745985	0	0.00401215	0	0
2745987	0	0	0	0.029704
2745990	0	0	0.0122866	0
2745992	0.00217391	0	0	0
2745994	0.00213675	0	0	0
2746000	0	0	0.0169415	0
2746029	0	0	0.0144299	0
2746039	0.00409836	0	0	0
2746041	0.00657895	0	0	0
2746048	0	0	0	0.0188419
2746050	0	0.0155539	0	0
2746058	0.005	0	0	0
2746063	0	0	0	0.0370166
2746068	0	0	0.0187813	0
2746080	0	0.00482364	0	0
2746114	0	0	0	0.0209719
2746116	0	0.00856948	0	0
2746121	0.00163399	0	0	0
2746141	0	0	0.0159138	0
2746146	0	0	0.0176367	0
2746172	0.00344828	0	0	0
2746188	0.00195313	0	0	0
2746193	0.00183824	0	0	0
2746201	0	0.014388	0	0
2746214	0	0	0.0131991	0
2746219	0	0.007364	0	0
2746222	0	0	0.0251394	0
2746224	0.00208333	0	0	0
2746229	0	0.00940599	0	0
2746231	0	0	0.0208	0
2746242	0.00381679	0	0	0
2746244	0	0.0117002	0	0
2746255	0	0	0	0.018374
2746261	0.00183824	0	0	0
2746266	0	0	0.0176363	0
2746274	0.00159236	0	0	0
2746278	0	0.0110317	0	0
2746283	0.00179856	0	0	0
2746294	0	0	0.016807	0
2746309	0	0.00471739	0	0
2746311	0.00142046	0	0	0
2746315	0	0.0036532	0	0
2746355	0.0014045	0	0	0
2746357	0	0.00500992	0	0
2746362	0	0	0	0.0313619
2746374	0	0	0	0.0259302
2746376	0.0027933	0	0	0
2746413	0	0	0	0.0368789
2746416	0	0	0.0148226	0
2746420	0	0.0034566	0	0
2746433	0.0042735	0	0	0
2746446	0	0	0.0120404	0
2746448	0	0.0106841	0	0
2746454	0.00333333	0	0	0
2746471	0	0.00765063	0	0
2746477	0	0.00450368	0	0
2746498	0	0	0.0195094	0
2746500	0	0	0.00927039	0
2746518	0	0	0.0096922	0
2746525	0	0	0.0159747	0
2746530	0	0	0	0.0219068
2746532	0.00144509	0	0	0
2746542	0	0	0.014761	0
2746544	0.0019685	0	0	0
2746552	0	0.0134331	0	0
2746558	0	0	0.011799	0
2746561	0.00746269	0	0	0
2746578	0	0	0	0.0203168
2746594	0	0.00944677	0	0
2746611	0	0	0	0.269009
2746623	0	0	0	0.025196
2746626	0	0	0.0106834	0
2746633	0	0	0	0.0485473
2746636	0	0	0	0.0369686
2746648	0	0	0	0.0267615
2746650	0	0.00348905	0	0
2746659	0	0.0110177	0	0
2746664	0.005	0	0	0
2746672	0	0.0104167	0	0
2746676	0.00609756	0	0	0
2746680	0	0	0.0200256	0
2746685	0	0.0103224	0	0
2746687	0	0	0.0194829	0
2746690	0	0	0.0163779	0
2746697	0	0	0.0244336	0
2746710	0.00735294	0	0	0
2746721	0	0.0102778	0	0
2746736	0	0	0	0.0239659
2746738	0	0.0230352	0	0
2746748	0.00292398	0	0	0
2746763	0	0	0	0.0226739
2746770	0	0	0	0.0490292
2746774	0	0	0.0292295	0
2746780	0	0	0.0303755	0
2746783	0.00147929	0	0	0
2746793	0	0	0.0166459	0
2746798	0.00718391	0	0	0
2746805	0	0.00988318	0	0
2746813	0	0	0.0175786	0
2746820	0.00163399	0	0	0
2746829	0	0	0.0291704	0
2746841	0	0	0.0119643	0
2746846	0	0	0.0170498	0
2746848	0	0.00366896	0	0
2746859	0.00381679	0	0	0
2746865	0	0.0165441	0	0
2746875	0	0	0.0158408	0
2746879	0	0	0	0.0430162
2746897	0	0.00713354	0	0
2746901	0	0	0.0203115	0
2746919	0	0	0	0.0174683
2746937	0	0.0100025	0	0
2746942	0	0.0168998	0	0
2746946	0	0.0106622	0	0
2746960	0	0	0.0190372	0
2746970	0	0	0	0.0275882
2746975	0	0	0.0186457	0
2746982	0	0	0	0.0386555
2746999	0	0	0.0293354	0
2747005	0	0	0.0476467	0
2747010	0	0	0	0.0228246
2747021	0	0	0	0.0290914
2747024	0	0	0	0.050423
2747027	0	0	0	0.0471112
2747042	0	0.00891591	0	0
2747048	0	0	0	0.0327972
2747070	0	0	0.0192366	0
2747078	0	0.0158432	0	0
2747080	0	0	0	0.0246058
2747083	0	0	0	0.0231446
2747089	0	0	0	0.0334448
2747097	0	0	0	0.0330827
2747105	0	0	0	0.0505029
2747109	0	0	0	0.0946392
2747114	0	0	0	0.0439694
2747122	0	0	0	0.0403083
2747169	0	0	0.0123809	0
2747197	0.00138122	0	0	0
2747205	0	0	0	0.0954882
2747220	0	0	0.014159	0
2747228	0.00420168	0	0	0
2747236	0.00487013	0	0	0
2747245	0	0	0	0.0658848
2747251	0	0	0.0402153	0
2747255	0	0	0	0.021815
2747261	0.00158228	0	0	0
2747275	0	0	0.0186027	0
2747290	0	0	0	0.0380466
2747298	0	0	0.0181675	0
2747301	0	0	0.017819	0
2747305	0	0	0.0268034	0
2747309	0	0	0.0212859	0
2747313	0	0	0.0382568	0
2747318	0	0	0	0.0469095
2747326	0	0	0	0.0406256
2747340	0	0	0	0.0426636
2747356	0	0	0	0.0400833
2747381	0	0	0	0.0652989
2747383	0	0	0	0.0757619
2747386	0	0	0	0.0293807
2747395	0	0	0	0.0494258
2747400	0	0	0	0.0505167
2747424	0	0	0.0337107	0
2747428	0	0.00537016	0	0
2747431	0	0	0	0.0477669
2747437	0	0	0	0.0435178
2747441	0	0	0	0.0193773
2747449	0	0	0.0122584	0
2747462	0	0	0	0.0620646
2747464	0	0	0.0378602	0
2747474	0	0	0	0.0617639
2747479	0	0	0	0.0399523
2747501	0	0	0	0.0552835
2747506	0	0	0.0326805	0
2747518	0	0	0	0.0450259
2747523	0	0	0	0.034739
2747536	0	0.00572145	0	0
2747569	0	0	0	0.0477869
2747575	0	0	0	0.0517664
2747579	0	0	0.0435031	0
2747588	0	0	0.0550532	0
2747599	0	0	0.0368911	0
2747615	0	0	0.0450478	0
2747617	0	0	0.0439218	0
2747636	0	0	0.053215	0
2747642	0	0	0.012792	0
2747646	0	0	0	0.0431397
2747653	0	0	0.0215191	0
2747658	0.00364964	0	0	0
2747664	0	0	0.0171293	0
2747669	0	0	0	0.0403001
2747680	0	0	0	0.0676211
2747683	0	0	0	0.035782
2747702	0	0	0.020435	0
2747704	0	0	0	0.0527801
2747708	0	0	0.0195413	0
2747711	0	0	0	0.0288403
2747767	0	0	0.0264376	0
2747769	0	0	0.0229981	0
2747775	0	0	0	0.0373739
2747810	0	0	0	0.0542868
2747812	0	0	0.0210198	0
2747822	0	0	0	0.0617635
2747833	0	0	0	0.0369866
2747837	0	0	0	0.0429033
2747849	0	0	0	0.0339822
2747854	0	0.0125534	0	0
2747856	0	0.022952	0	0
2747858	0	0	0	0.036473
2747860	0	0	0.0244336	0
2747863	0	0	0.0271652	0
2747870	0.00862069	0	0	0
2747873	0	0	0	0.0559624
2747875	0	0	0.013872	0
2747879	0	0	0	0.0345002
2747893	0	0.0134013	0	0
2747895	0	0	0.0314599	0
2747901	0	0	0.0355519	0
2747909	0	0	0.0189407	0
2747911	0	0	0.0339497	0
2747914	0	0.0127279	0	0
2747935	0	0	0	0.0419343
2747938	0	0.00849654	0	0
2747950	0.00195313	0	0	0
2747954	0	0	0.0397301	0
2747968	0	0	0.0283549	0
2747978	0	0	0.012192	0
2747990	0	0	0.0210224	0
2747993	0	0.0116923	0	0
2747996	0	0	0.0286439	0
2748005	0	0.00553511	0	0
2748007	0	0.0128985	0	0
2748009	0	0	0.00706912	0
2748011	0	0.0059923	0	0
2748035	0	0.00624833	0	0
2748041	0	0	0.0174285	0
2748056	0	0	0	0.031406
2748064	0	0.00522322	0	0
2748066	0	0	0.0115535	0
2748077	0	0	0	0.0331101
2748081	0	0	0.0162638	0
2748107	0	0.0134619	0	0
2748109	0	0	0.0186806	0
2748124	0	0	0.0123818	0
2748128	0	0	0	0.0331007
2748134	0	0	0	0.0409984
2748145	0	0	0	0.0488268
2748156	0	0	0	0.0348434
2748164	0	0	0.01671	0
2748171	0	0	0.0193556	0
2748185	0.00328947	0	0	0
2748199	0	0	0	0.0355102
2748223	0	0	0	0.0516996
2748226	0	0	0	0.0253876
2748231	0	0	0	0.0219097
2748251	0	0	0	0.0300305
2748255	0	0	0	0.0264921
2748257	0.0116279	0	0	0
2748260	0	0	0	0.0180182
2748264	0	0	0	0.0144111
2748269	0	0	0.0151668	0
2748325	0	0.0111459	0	0
2748354	0	0	0	0.0348099
2748360	0.00609756	0	0	0
2748380	0.00409836	0	0	0
2748389	0	0.0118428	0	0
2748392	0.00206612	0	0	0
2748400	0.00641026	0	0	0
2748403	0	0.0174818	0	0
2748424	0.00373134	0	0	0
2748439	0.00193799	0	0	0
2748450	0	0	0.0206585	0
2748463	0.00641026	0	0	0
2748473	0	0	0	0.0256592
2748475	0.00172414	0	0	0
2748478	0	0.0110004	0	0
2748488	0.00506757	0	0	0
2748502	0	0.00580065	0	0
2748507	0	0	0	0.0259126
2748522	0	0.0139398	0	0
2748525	0	0	0.00951358	0
2748538	0	0.011267	0	0
2748549	0	0	0	0.0406358
2748552	0.00178571	0	0	0
2748576	0	0	0.00930164	0
2748582	0.00170068	0	0	0
2748595	0	0.0114315	0	0
2748617	0	0.00580649	0	0
2748629	0.0019685	0	0	0
2748631	0	0.00843401	0	0
2748633	0.00223214	0	0	0
2748655	0.00215517	0	0	0
2748666	0	0.0106868	0	0
2748681	0	0	0.0313238	0
2748693	0.00806452	0	0	0
2748706	0	0.00859652	0	0
2748708	0	0.00899049	0	0
2748711	0.00757576	0	0	0
2748717	0.0078125	0	0	0
2748741	0	0.00364964	0	0
2748757	0	0.00837751	0	0
2748765	0	0.0145811	0	0
2748772	0	0.0120936	0	0
2748778	0.00735294	0	0	0
2748803	0	0.0105738	0	0
2748816	0	0.00358141	0	0
2748820	0	0	0.0264502	0
2748832	0	0.00884426	0	0
2748834	0	0.00914809	0	0
2748852	0	0.0217491	0	0
2748868	0.00434783	0	0	0
2748871	0	0	0.0291941	0
2748879	0.0107914	0	0	0
2748928	0	0	0.0191437	0
2748930	0	0.0258034	0	0
2748943	0	0.011376	0	0
2748957	0	0	0	0.0208193
2748960	0	0.00506207	0	0
2748976	0.00480769	0	0	0
2748984	0	0	0.0276011	0
2748990	0	0.0127717	0	0
2749009	0	0	0.016959	0
2749012	0	0	0	0.022281
2749017	0	0.0158125	0	0
2749025	0	0.00457267	0	0
2749027	0.00505051	0	0	0
2749029	0	0.0195312	0	0
2749039	0	0	0	0.0261789
2749058	0.00193799	0	0	0
2749065	0	0	0.0138167	0
2749077	0.00178571	0	0	0
2749084	0	0	0.0174843	0
2749110	0.0018797	0	0	0
2749121	0	0.00751061	0	0
2749130	0.0037594	0	0	0
2749134	0	0.00371037	0	0
2749152	0.00174825	0	0	0
2749161	0	0.0172458	0	0
2749177	0.00559702	0	0	0
2749185	0	0	0.0224493	0
2749188	0.00409836	0	0	0
2749190	0	0.00383097	0	0
2749198	0	0	0	0.0424768
2749239	0.00147059	0	0	0
2749243	0	0	0.0142725	0
2749255	0	0	0	0.0314235
2749264	0	0	0.0154032	0
2749270	0	0	0	0.0414054
2749296	0.00617284	0	0	0
2749300	0	0	0.0111614	0
2749302	0	0.00639006	0	0
2749311	0	0	0	0.0232764
2749330	0	0.00787546	0	0
2749333	0	0.00872799	0	0
2749349	0	0.00898693	0	0
2749360	0.00154321	0	0	0
2749372	0.00168919	0	0	0
2749377	0	0	0	0.0213513
2749389	0	0.00391002	0	0
2749403	0	0.0104725	0	0
2749417	0	0	0.0185938	0
2749419	0.00357143	0	0	0
2749439	0.00431035	0	0	0
2749442	0	0	0.0131765	0
2749449	0	0.00401095	0	0
2749457	0.00181159	0	0	0
2749459	0	0.0118797	0	0
2749461	0.00485437	0	0	0
2749474	0.00225225	0	0	0
2749479	0.00238095	0	0	0
2749486	0.00213675	0	0	0
2749497	0	0	0	0.0200271
2749516	0	0.0109156	0	0
2749522	0	0	0.0147343	0
2749531	0	0.00608138	0	0
2749536	0	0.00601034	0	0
2749551	0	0	0	0.0208202
2749559	0.00195313	0	0	0
2749584	0	0	0.0164169	0
2749590	0	0.0164103	0	0
2749610	0	0	0.0121296	0
2749630	0	0.0084308	0	0
2749634	0.00141243	0	0	0
2749654	0.00168919	0	0	0
2749672	0	0.0107165	0	0
2749677	0	0.00320603	0	0
2749679	0	0	0.0187899	0
2749704	0	0	0	0.0275698
2749707	0.00172414	0	0	0
2749719	0	0	0.0118176	0
2749724	0	0.0123476	0	0
2749727	0	0	0.00809016	0
2749738	0	0.0050501	0	0
2749776	0.00126904	0	0	0
2749784	0	0.00411352	0	0
2749796	0	0	0.0135255	0
2749801	0	0.00995185	0	0
2749815	0	0.00517643	0	0
2749827	0	0	0.0224037	0
2749836	0	0.00316848	0	0
2749852	0	0.0200066	0	0
2749865	0	0.00463182	0	0
2749902	0	0.00583474	0	0
2749911	0	0	0.0129676	0
2749919	0	0.00621212	0	0
2749955	0	0	0.0195119	0
2749960	0	0.00447389	0	0
2749968	0	0	0.020293	0
2749976	0	0	0.0147793	0
2749978	0	0.00287023	0	0
2749989	0.00120192	0	0	0
2750007	0	0	0.00603706	0
2750011	0	0.00461931	0	0
2750014	0	0	0.0136113	0
2750017	0	0	0	0.0105688
2750020	0	0	0.00861519	0
2750022	0	0	0.00920063	0
2750028	0	0	0	0.0116822
2750035	0.005	0	0	0
2750037	0	0.00380211	0	0
2750046	0	0.00350326	0	0
2750048	0	0.00556181	0	0
2750061	0.00105932	0	0	0
2750078	0.0011062	0	0	0
2750112	0.00132275	0	0	0
2750119	0.00138122	0	0	0
2750139	0	0.00408333	0	0
2750143	0	0.00621781	0	0
2750170	0.00168919	0	0	0
2750183	0.00170068	0	0	0
2750214	0	0.00495625	0	0
2750216	0	0.00785819	0	0
2750220	0.00151515	0	0	0
2750227	0	0.0097064	0	0
2750238	0.00166667	0	0	0
2750240	0	0.00858385	0	0
2750255	0	0.0034812	0	0
2750257	0	0.00562462	0	0
2750264	0	0.00903226	0	0
2750273	0	0	0.00805105	0
2750276	0	0	0	0.0151278
2750291	0	0.00541507	0	0
2750297	0.00555556	0	0	0
2750326	0	0	0.0106154	0
2750330	0.00396825	0	0	0
2750336	0.00215517	0	0	0
2750341	0.00700935	0	0	0
2750345	0	0.00724223	0	0
2750360	0.00225225	0	0	0
2750365	0.00235849	0	0	0
2750367	0.0049505	0	0	0
2750380	0	0.0106482	0	0
2750383	0.00238095	0	0	0
2750427	0	0.00686121	0	0
2750476	0	0	0.0195902	0
2750500	0.00446429	0	0	0
2750521	0	0	0.0263506	0
2750525	0.0037037	0	0	0
2750539	0	0.00855532	0	0
2750551	0	0.00603213	0	0
2750555	0	0	0	0.0197525
2750572	0	0	0.0104589	0
2750588	0.00176056	0	0	0
2750591	0	0	0	0.0179251
2750596	0	0.00719885	0	0
2750606	0	0.00359759	0	0
2750611	0	0.0104725	0	0
2750619	0.00165563	0	0	0
2750621	0	0.007156	0	0
2750644	0	0	0.0158976	0
2750647	0	0.00964405	0	0
2750649	0	0.00387771	0	0
2750657	0	0	0.0189821	0
2750664	0.00373134	0	0	0
2750669	0.00528169	0	0	0
2750675	0.00367647	0	0	0
2750692	0	0.00718196	0	0
2750702	0.0075188	0	0	0
2750707	0	0.00716544	0	0
2750710	0	0.0153076	0	0
2750733	0.0078125	0	0	0
2750741	0	0.00886752	0	0
2750745	0	0.00615172	0	0
2750752	0	0	0.0186687	0
2750759	0	0	0.0181169	0
2750761	0.00373134	0	0	0
2750764	0.00210084	0	0	0
2750789	0	0	0.0172736	0
2750827	0.00438597	0	0	0
2750848	0.0042735	0	0	0
2750855	0.002	0	0	0
2750873	0	0	0.0122662	0
2750892	0.00229358	0	0	0
2750902	0.0025	0	0	0
2750970	0.003125	0	0	0
2750972	0.00287356	0	0	0
2750980	0	0	0.0361569	0
2750982	0.00333333	0	0	0
2750996	0	0	0.0153881	0
2751024	0.00390625	0	0	0
2751037	0	0.00557631	0	0
2751039	0	0.00545718	0	0
2751050	0.00210084	0	0	0
2751055	0	0.0100658	0	0
2751083	0.00347222	0	0	0
2751112	0	0	0	0.0182235
2751167	0	0	0.0136098	0
2751175	0	0	0.02117	0
2751179	0.00170068	0	0	0
2751184	0.00177305	0	0	0
2751186	0	0	0	0.0298977
2751197	0	0.016931	0	0
2751199	0	0	0.00813702	0
2751230	0	0.0154219	0	0
2751247	0	0.00633909	0	0
2751257	0	0	0	0.016372
2751259	0.00219298	0	0	0
2751269	0	0.00718537	0	0
2751272	0	0.00415002	0	0
2751284	0	0.00998464	0	0
2751287	0	0	0.0193537	0
2751320	0.00362319	0	0	0
2751325	0	0.00985863	0	0
2751340	0.00471698	0	0	0
2751377	0	0	0	0.0293518
2751393	0	0	0.0116662	0
2751395	0.00223214	0	0	0
2751402	0	0	0.00942455	0
2751419	0	0.00485256	0	0
2751421	0.00204918	0	0	0
2751447	0	0.00570652	0	0
2751451	0	0	0.0162905	0
2751457	0	0.0104177	0	0
2751468	0	0	0.00997531	0
2751484	0	0	0	0.0216021
2751509	0.00193799	0	0	0
2751512	0	0.0142671	0	0
2751521	0	0	0	0.0124219
2751525	0	0	0.00848234	0
2751534	0.00367647	0	0	0
2751542	0	0	0.0137366	0
2751544	0	0.0103539	0	0
2751550	0	0	0.0082767	0
2751555	0.00684932	0	0	0
2751569	0.00342466	0	0	0
2751578	0	0	0.0262188	0
2751585	0.0019084	0	0	0
2751617	0	0.00498343	0	0
2751625	0	0.00357573	0	0
2751631	0	0.00729167	0	0
2751638	0	0	0.0112255	0
2751640	0	0	0.0129407	0
2751643	0.00153374	0	0	0
2751647	0.00416667	0	0	0
2751649	0.00423729	0	0	0
2751655	0.0046875	0	0	0
2751668	0.00694445	0	0	0
2751675	0.00342466	0	0	0
2751684	0	0.0149345	0	0
2751703	0	0	0	0.0246542
2751705	0.0042735	0	0	0
2751745	0	0	0.0210257	0
2751767	0.00609756	0	0	0
2751797	0.00229358	0	0	0
2751800	0	0.0181818	0	0
2751807	0.00242719	0	0	0
2751819	0.00215517	0	0	0
2751848	0.00211864	0	0	0
2751869	0.00204918	0	0	0
2751875	0.00390625	0	0	0
2751881	0	0	0	0.0188798
2751884	0	0	0.0119605	0
2751896	0.00714286	0	0	0
2751898	0	0.011157	0	0
2751902	0.00409836	0	0	0
2751929	0	0.0106532	0	0
2751934	0.0078125	0	0	0
2751947	0	0.00931238	0	0
2751957	0	0.00692049	0	0
2751969	0.0075	0	0	0
2751998	0.00231482	0	0	0
2752013	0	0.00714286	0	0
2752015	0.00657895	0	0	0
2752024	0	0.00902993	0	0
2752027	0	0	0	0.0274595
2752033	0.00595238	0	0	0
2752072	0	0	0.0307133	0
2752082	0	0.0102353	0	0
2752093	0.00757576	0	0	0
2752097	0.00247525	0	0	0
2752109	0.00245098	0	0	0
2752112	0	0	0.0206007	0
2752118	0.00434783	0	0	0
2752121	0	0	0.029157	0
2752140	0.00555556	0	0	0
2752165	0	0	0.0127807	0
2752169	0.00438597	0	0	0
2752175	0	0.0209908	0	0
2752186	0	0.00514544	0	0

## Sheet: Fig. 2b
Position	one sample	two samples	three samples	four samples
2642217	0.00625	0	0	0
2642237	0	0.0115839	0	0
2642252	0.00503356	0	0	0
2642288	0.00833333	0	0	0
2642315	0	0.00557983	0	0
2642317	0	0	0.0213859	0
2642321	0.00294118	0	0	0
2642335	0	0.0108218	0	0
2642343	0	0	0.00685687	0
2642345	0.00211864	0	0	0
2642360	0	0.00467216	0	0
2642362	0.00308642	0	0	0
2642371	0	0	0.00628171	0
2642374	0	0	0.00638338	0
2642379	0.00160256	0	0	0
2642383	0.00189394	0	0	0
2642399	0.00174825	0	0	0
2642405	0.00186567	0	0	0
2642413	0.00185185	0	0	0
2642432	0.00362319	0	0	0
2642449	0.00396825	0	0	0
2642453	0.00735294	0	0	0
2642457	0.00409836	0	0	0
2642479	0	0.00387807	0	0
2642501	0	0.0171106	0	0
2642563	0	0.00557041	0	0
2642586	0.0018797	0	0	0
2642591	0	0.0175654	0	0
2642607	0	0	0.0143823	0
2642609	0.00182482	0	0	0
2642611	0.00189394	0	0	0
2642630	0	0.0259921	0	0
2642647	0.0019084	0	0	0
2642659	0	0	0.0261955	0
2642662	0	0	0.0211696	0
2642668	0.00735294	0	0	0
2642672	0.00168919	0	0	0
2642697	0	0	0.0159283	0
2642701	0	0.0215097	0	0
2642720	0.00396825	0	0	0
2642722	0	0.00709877	0	0
2642731	0.0116279	0	0	0
2642744	0.0016129	0	0	0
2642771	0	0.00883205	0	0
2642778	0.00657895	0	0	0
2642791	0	0.0090368	0	0
2642796	0	0.0209727	0	0
2642799	0.00185185	0	0	0
2642821	0.00390625	0	0	0
2642831	0	0.0100796	0	0
2642906	0	0.014278	0	0
2642915	0	0.00389128	0	0
2642918	0	0.00851371	0	0
2642946	0.00204918	0	0	0
2643029	0.00217391	0	0	0
2643031	0	0	0.0171321	0
2643037	0	0	0.0127707	0
2643046	0	0.0204565	0	0
2643057	0.00198413	0	0	0
2643069	0.01	0	0	0
2643089	0	0.00409699	0	0
2643110	0.00576923	0	0	0
2643125	0.00364964	0	0	0
2643134	0	0.00553511	0	0
2643139	0	0.00765523	0	0
2643161	0.00185185	0	0	0
2643195	0.00396825	0	0	0
2643204	0	0.00371752	0	0
2643206	0.00364964	0	0	0
2643210	0.00367647	0	0	0
2643218	0.00364964	0	0	0
2643256	0	0	0.0161447	0
2643265	0	0.00905206	0	0
2643276	0	0.0036249	0	0
2643289	0	0.00783594	0	0
2643305	0.0078125	0	0	0
2643309	0.00201613	0	0	0
2643335	0	0.00818418	0	0
2643337	0.00176056	0	0	0
2643348	0	0	0.0229536	0
2643352	0.00503356	0	0	0
2643384	0	0.00627991	0	0
2643390	0	0.00744763	0	0
2643429	0	0.010837	0	0
2643433	0	0	0.00830091	0
2643436	0	0	0.0142726	0
2643442	0	0.00560395	0	0
2643445	0	0	0.0153311	0
2643476	0.00177305	0	0	0
2643479	0.00183824	0	0	0
2643484	0.00446429	0	0	0
2643487	0.00446429	0	0	0
2643496	0	0	0.0141692	0
2643510	0.00757576	0	0	0
2643526	0	0.00413996	0	0
2643537	0	0.0112821	0	0
2643541	0	0.00680304	0	0
2643546	0.00170068	0	0	0
2643552	0	0	0	0.0271507
2643558	0	0	0.0182061	0
2643561	0.00925926	0	0	0
2643595	0	0.00688848	0	0
2643611	0.0042735	0	0	0
2643617	0.00252525	0	0	0
2643619	0	0.00764411	0	0
2643646	0	0.0143634	0	0
2643673	0	0.0158175	0	0
2643712	0	0.0115789	0	0
2643714	0.00201613	0	0	0
2643749	0	0	0.0125635	0
2643762	0.00211864	0	0	0
2643790	0	0.00701056	0	0
2643803	0.00210084	0	0	0
2643823	0	0	0.0126637	0
2643831	0	0.00820168	0	0
2643852	0.00413223	0	0	0
2643870	0.00206612	0	0	0
2643886	0	0.00971251	0	0
2643888	0	0	0.014838	0
2643919	0	0	0.019529	0
2643923	0.00520833	0	0	0
2643925	0.0108696	0	0	0
2643933	0	0.0125175	0	0
2643939	0	0	0.0162154	0
2643943	0	0	0	0.0191469
2643967	0.00471698	0	0	0
2643969	0	0.00450487	0	0
2643978	0	0	0.0176836	0
2643988	0	0.00777013	0	0
2643991	0.00462963	0	0	0
2643996	0.0104167	0	0	0
2644039	0	0	0.0117883	0
2644062	0.0042735	0	0	0
2644095	0.00413223	0	0	0
2644101	0.00238095	0	0	0
2644119	0.00215517	0	0	0
2644128	0	0.00437691	0	0
2644154	0	0.00738527	0	0
2644166	0.00221239	0	0	0
2644196	0.00454546	0	0	0
2644201	0.00217391	0	0	0
2644204	0.00446429	0	0	0
2644210	0	0.0127089	0	0
2644215	0.00210084	0	0	0
2644225	0.00409836	0	0	0
2644237	0	0.0105335	0	0
2644242	0.00515464	0	0	0
2644262	0.00806452	0	0	0
2644287	0.00277778	0	0	0
2644289	0.00735294	0	0	0
2644294	0	0.0070028	0	0
2644297	0.00387597	0	0	0
2644303	0.00403226	0	0	0
2644334	0	0	0.0105834	0
2644342	0	0.00778505	0	0
2644345	0	0.00627334	0	0
2644353	0	0	0.0147162	0
2644356	0	0.00998062	0	0
2644360	0.00476191	0	0	0
2644369	0.00471698	0	0	0
2644388	0.00657895	0	0	0
2644391	0.00178571	0	0	0
2644441	0	0	0.0132106	0
2644459	0.0172414	0	0	0
2644476	0.00174825	0	0	0
2644509	0.00171233	0	0	0
2644527	0.0018797	0	0	0
2644533	0	0	0.0107882	0
2644564	0	0.00428157	0	0
2644591	0.00454546	0	0	0
2644609	0.00378788	0	0	0
2644621	0	0	0.0380162	0
2644627	0	0.00403895	0	0
2644651	0.003125	0	0	0
2644680	0.0015625	0	0	0
2644692	0	0.0134108	0	0
2644698	0.0119048	0	0	0
2644708	0	0.00822953	0	0
2644735	0.0108696	0	0	0
2644771	0	0.00596523	0	0
2644774	0.00204918	0	0	0
2644785	0	0.00752876	0	0
2644829	0	0.0123365	0	0
2644857	0	0.0100457	0	0
2644863	0.0034965	0	0	0
2644883	0	0	0.0121925	0
2644901	0.00247525	0	0	0
2644920	0.00231482	0	0	0
2644925	0.0151515	0	0	0
2644930	0.00152439	0	0	0
2644937	0	0.00575994	0	0
2644946	0.00141243	0	0	0
2644967	0.0027933	0	0	0
2644969	0.00247525	0	0	0
2644976	0	0.0158671	0	0
2644984	0	0.00350287	0	0
2644990	0.00406504	0	0	0
2645004	0.00206612	0	0	0
2645020	0.00192308	0	0	0
2645026	0	0	0.01544	0
2645055	0.00203252	0	0	0
2645059	0.002	0	0	0
2645062	0.006	0	0	0
2645087	0.00177305	0	0	0
2645119	0.00403226	0	0	0
2645137	0.002	0	0	0
2645191	0.00229358	0	0	0
2645194	0	0	0.0104242	0
2645218	0.00235849	0	0	0
2645233	0.00225225	0	0	0
2645239	0.00223214	0	0	0
2645268	0.00219298	0	0	0
2645306	0.00198413	0	0	0
2645326	0	0.00398463	0	0
2645330	0.00357143	0	0	0
2645346	0.00195313	0	0	0
2645378	0	0.00353533	0	0
2645432	0.00183824	0	0	0
2645441	0.00211864	0	0	0
2645445	0	0	0.00984999	0
2645458	0	0.0123106	0	0
2645483	0.00450451	0	0	0
2645519	0.0108696	0	0	0
2645523	0	0.0135417	0	0
2645571	0.00263158	0	0	0
2645605	0.00641026	0	0	0
2645660	0	0	0.0145802	0
2645665	0.00229358	0	0	0
2645672	0.00225225	0	0	0
2645685	0.005	0	0	0
2645690	0.00480769	0	0	0
2645829	0.00409836	0	0	0
2645894	0.0125	0	0	0
2645910	0	0.00594699	0	0
2645964	0.00431035	0	0	0
2645985	0.00217391	0	0	0
2646032	0.00201613	0	0	0
2646065	0.00235849	0	0	0
2646122	0.00213675	0	0	0
2646153	0.0078125	0	0	0
2646163	0	0	0.0200372	0
2646167	0.00215517	0	0	0
2646237	0	0.0110479	0	0
2646266	0.00333333	0	0	0
2646333	0.0019084	0	0	0
2646340	0.00252525	0	0	0
2646368	0.00181159	0	0	0
2646395	0	0.00291568	0	0
2646426	0.00164474	0	0	0
2646429	0.00152439	0	0	0
2646468	0	0.00581465	0	0
2646477	0.00403226	0	0	0
2646506	0.00203252	0	0	0
2646582	0.00471698	0	0	0
2646747	0.00308642	0	0	0
2646750	0	0	0.0124073	0
2646754	0	0.0103704	0	0
2646776	0.00225225	0	0	0
2646792	0.00476191	0	0	0
2646805	0	0.00444182	0	0
2646862	0.00409836	0	0	0
2646867	0.00164474	0	0	0
2646870	0	0.00378077	0	0
2646881	0	0.00338559	0	0
2646912	0	0	0.0105329	0
2646918	0.0015625	0	0	0
2646934	0.0014881	0	0	0
2646941	0	0.00804094	0	0
2646945	0	0	0.0188804	0
2646959	0.0014881	0	0	0
2646987	0.00149701	0	0	0
2646996	0.0014881	0	0	0
2646998	0.0014881	0	0	0
2647004	0.00373134	0	0	0
2647006	0.00157233	0	0	0
2647025	0.0015528	0	0	0
2647032	0	0.00518569	0	0
2647038	0.00182482	0	0	0
2647060	0.0035461	0	0	0
2647092	0.00154321	0	0	0
2647094	0	0.00478939	0	0
2647101	0.00165563	0	0	0
2647104	0	0	0.00657233	0
2647106	0.00168919	0	0	0
2647122	0	0.00323709	0	0
2647135	0	0	0.00821271	0
2647146	0.0027027	0	0	0
2647158	0.00127551	0	0	0
2647163	0.00382653	0	0	0
2647166	0.00248756	0	0	0
2647176	0.00342466	0	0	0
2647199	0.00120773	0	0	0
2647203	0.00123762	0	0	0
2647252	0	0.00458376	0	0
2647255	0	0.00738711	0	0
2647260	0.00132275	0	0	0
2647284	0.00337838	0	0	0
2647305	0	0.00472028	0	0
2647308	0.00153374	0	0	0
2647333	0.00333333	0	0	0
2647350	0.0013587	0	0	0
2647362	0.00328947	0	0	0
2647395	0	0.00722638	0	0
2647431	0	0.00613748	0	0
2647434	0	0	0.0147012	0
2647437	0	0	0.00852355	0
2647440	0	0.00842474	0	0
2647459	0.00149701	0	0	0
2647476	0.00925926	0	0	0
2647480	0	0.0039881	0	0
2647485	0	0	0.00778926	0
2647487	0	0.00752508	0	0
2647496	0	0	0.00806027	0
2647499	0.00510204	0	0	0
2647507	0	0	0	0.0103321
2647543	0	0.00444457	0	0
2647554	0	0.0051918	0	0
2647563	0.015625	0	0	0
2647623	0.00320513	0	0	0
2647635	0.00714286	0	0	0
2647649	0.00357143	0	0	0
2647656	0.00151515	0	0	0
2647668	0	0	0.0134757	0
2647729	0.00128866	0	0	0
2647740	0.0064433	0	0	0
2647746	0.00126904	0	0	0
2647766	0	0	0.0218678	0
2647785	0	0.00755105	0	0
2647841	0.00641026	0	0	0
2647872	0.00694445	0	0	0
2647875	0.00284091	0	0	0
2647879	0.00147059	0	0	0
2647916	0	0.0133576	0	0
2647928	0.00131579	0	0	0
2647932	0	0.0033272	0	0
2647950	0.00142857	0	0	0
2647962	0.00806452	0	0	0
2647965	0	0	0	0.0146399
2647977	0.00153374	0	0	0
2648016	0	0.00505747	0	0
2648033	0	0.00484849	0	0
2648054	0.00986842	0	0	0
2648075	0.00233645	0	0	0
2648115	0	0	0.0151163	0
2648128	0.00892857	0	0	0
2648154	0	0	0.0156363	0
2648175	0.00284091	0	0	0
2648202	0.00675676	0	0	0
2648223	0	0.013799	0	0
2648230	0	0.00510367	0	0
2648252	0.00403226	0	0	0
2648277	0.00167785	0	0	0
2648283	0.00531915	0	0	0
2648289	0.0013369	0	0	0
2648292	0	0.00298934	0	0
2648299	0	0.00492461	0	0
2648313	0.00171233	0	0	0
2648320	0.00328947	0	0	0
2648326	0	0	0.0102688	0
2648329	0	0	0.00628358	0
2648396	0	0	0.00885948	0
2648410	0.00121359	0	0	0
2648413	0	0.00613636	0	0
2648424	0.00510204	0	0	0
2648445	0	0	0.00794996	0
2648459	0.00106383	0	0	0
2648467	0	0.006175	0	0
2648508	0	0.00586255	0	0
2648513	0.00454546	0	0	0
2648517	0.00108225	0	0	0
2648535	0	0.00560031	0	0
2648548	0	0.00663494	0	0
2648551	0	0.00744656	0	0
2648570	0	0.00535142	0	0
2648576	0.00274725	0	0	0
2648582	0.00568182	0	0	0
2648590	0	0.00747759	0	0
2648601	0.00299401	0	0	0
2648607	0.00127551	0	0	0
2648619	0	0	0	0.0154505
2648628	0.003125	0	0	0
2648633	0.00694445	0	0	0
2648670	0	0.00404401	0	0
2648675	0.00234742	0	0	0
2648681	0.0014881	0	0	0
2648684	0.00345622	0	0	0
2648687	0	0.00271299	0	0
2648709	0.00114679	0	0	0
2648712	0.00277778	0	0	0
2648728	0	0.00501949	0	0
2648750	0.00252525	0	0	0
2648783	0	0	0.0116302	0
2648788	0.00164474	0	0	0
2648802	0	0.0133821	0	0
2648804	0.00130208	0	0	0
2648810	0	0.00844425	0	0
2648818	0	0.00916337	0	0
2648822	0.00418994	0	0	0
2648830	0	0.00930669	0	0
2648839	0.00396825	0	0	0
2648843	0.00142857	0	0	0
2648851	0	0	0	0.0140461
2648855	0	0.00662152	0	0
2648869	0	0.00698413	0	0
2648876	0.00132979	0	0	0
2648899	0.00151515	0	0	0
2648921	0.00168919	0	0	0
2648932	0.00138122	0	0	0
2648934	0	0	0.0134948	0
2648940	0.00149701	0	0	0
2648949	0.0019084	0	0	0
2648981	0	0	0	0.0147045
2648983	0	0	0.0129548	0
2648986	0	0.00728454	0	0
2649009	0.00154321	0	0	0
2649021	0.00641026	0	0	0
2649035	0	0.0168312	0	0
2649056	0.0121951	0	0	0
2649062	0	0.00779147	0	0
2649070	0.00337838	0	0	0
2649076	0.00625	0	0	0
2649079	0.0119048	0	0	0
2649083	0	0	0.0193233	0
2649100	0.00149701	0	0	0
2649116	0.0116279	0	0	0
2649119	0	0	0.00948875	0
2649131	0.00139665	0	0	0
2649151	0	0.0065179	0	0
2649160	0.00243903	0	0	0
2649169	0	0.0038615	0	0
2649200	0.00114679	0	0	0
2649206	0	0.00421454	0	0
2649215	0.00117371	0	0	0
2649232	0	0.00742762	0	0
2649235	0.00454546	0	0	0
2649241	0	0.00474773	0	0
2649246	0	0.00487029	0	0
2649260	0.0026738	0	0	0
2649265	0.00141243	0	0	0
2649274	0	0.00544469	0	0
2649290	0.00132979	0	0	0
2649314	0.00146199	0	0	0
2649332	0	0.00284903	0	0
2649344	0	0	0.0142856	0
2649346	0	0	0	0.016482
2649350	0.00137363	0	0	0
2649357	0.00151515	0	0	0
2649363	0	0.00783071	0	0
2649376	0.00757576	0	0	0
2649383	0.00147059	0	0	0
2649392	0	0.0043653	0	0
2649407	0.00145349	0	0	0
2649410	0	0	0.0118241	0
2649421	0.00149701	0	0	0
2649442	0	0.00298638	0	0
2649446	0	0	0.011445	0
2649458	0	0	0.00971095	0
2649463	0.00138889	0	0	0
2649469	0	0.00825376	0	0
2649471	0.00158228	0	0	0
2649480	0	0.00323312	0	0
2649482	0.00295858	0	0	0
2649487	0.00167785	0	0	0
2649501	0.00165563	0	0	0
2649512	0.0014045	0	0	0
2649518	0.00168919	0	0	0
2649534	0	0.015407	0	0
2649540	0.00285714	0	0	0
2649549	0.00421348	0	0	0
2649556	0.00273224	0	0	0
2649584	0.005	0	0	0
2649601	0	0.0032393	0	0
2649610	0.0013587	0	0	0
2649621	0.00406504	0	0	0
2649633	0	0.0076198	0	0
2649636	0	0.00492326	0	0
2649638	0.00409836	0	0	0
2649655	0	0.0046337	0	0
2649670	0.00657895	0	0	0
2649686	0	0.00747863	0	0
2649695	0	0.00931495	0	0
2649700	0	0.00681419	0	0
2649703	0.00342466	0	0	0
2649736	0	0	0	0.0128439
2649743	0.00625	0	0	0
2649759	0.00145349	0	0	0
2649764	0	0	0.00622172	0
2649785	0	0.00483122	0	0
2649797	0	0.00636574	0	0
2649817	0	0.00609061	0	0
2649825	0.00414365	0	0	0
2649829	0	0	0	0.0387694
2649851	0	0.00542952	0	0
2649859	0	0.013992	0	0
2649864	0	0	0.0263895	0
2649883	0	0	0	0.0240825
2649889	0	0.013125	0	0
2649893	0	0.00373932	0	0
2649908	0	0	0.0185966	0
2649934	0	0.00438797	0	0
2649957	0.00390625	0	0	0
2649971	0	0	0.00913548	0
2649994	0.00227273	0	0	0
2650001	0.00210084	0	0	0
2650006	0	0.011198	0	0
2650033	0.00181159	0	0	0
2650070	0	0	0.00985106	0
2650074	0.00183824	0	0	0
2650093	0.0015625	0	0	0
2650097	0	0.0066459	0	0
2650134	0.00471698	0	0	0
2650142	0.00181159	0	0	0
2650161	0.00189394	0	0	0
2650173	0.00735294	0	0	0
2650181	0.00367647	0	0	0
2650202	0.00423729	0	0	0
2650224	0.00221239	0	0	0
2650232	0.00304878	0	0	0
2650275	0.00201613	0	0	0
2650289	0.00585938	0	0	0
2650364	0.00210084	0	0	0
2650378	0	0.00548517	0	0
2650416	0	0.00366185	0	0
2650420	0	0.00402569	0	0
2650424	0.00505051	0	0	0
2650427	0	0	0.0108997	0
2650433	0.00189394	0	0	0
2650442	0.00490196	0	0	0
2650491	0.00308642	0	0	0
2650500	0.00326797	0	0	0
2650514	0.00393701	0	0	0
2650535	0	0.00501119	0	0
2650542	0	0.00831392	0	0
2650547	0	0.00635439	0	0
2650554	0	0.00628956	0	0
2650566	0	0.00641975	0	0
2650576	0.00171233	0	0	0
2650607	0.00195313	0	0	0
2650632	0.00198413	0	0	0
2650641	0.0016129	0	0	0
2650662	0.00192308	0	0	0
2650676	0	0.00688626	0	0
2650679	0.00167785	0	0	0
2650685	0.00164474	0	0	0
2650690	0.00493421	0	0	0
2650695	0	0.00384058	0	0
2650704	0	0	0.00965007	0
2650706	0	0.00696594	0	0
2650730	0	0.00500871	0	0
2650733	0	0.00352215	0	0
2650737	0	0	0.0160256	0
2650752	0.0111111	0	0	0
2650760	0.00167785	0	0	0
2650770	0	0	0.0159848	0
2650818	0	0	0.00948747	0
2650829	0.00595238	0	0	0
2650863	0	0.00880231	0	0
2650867	0.00328947	0	0	0
2650883	0	0	0.00643836	0
2650900	0.00378788	0	0	0
2650926	0.00595238	0	0	0
2650933	0.00528169	0	0	0
2650985	0.00290698	0	0	0
2650989	0.00203252	0	0	0
2651001	0.00806452	0	0	0
2651022	0.00198413	0	0	0
2651039	0.0078125	0	0	0
2651044	0	0.00327831	0	0
2651068	0	0	0.00681217	0
2651087	0.00136612	0	0	0
2651094	0.00268817	0	0	0
2651109	0.00257732	0	0	0
2651120	0.00806452	0	0	0
2651126	0.00185185	0	0	0
2651133	0.00132979	0	0	0
2651146	0.00203252	0	0	0
2651168	0.00324675	0	0	0
2651183	0	0	0.0196854	0
2651225	0	0	0.0145918	0
2651228	0.00384615	0	0	0
2651234	0.00387597	0	0	0
2651238	0	0	0.0103504	0
2651240	0.00609756	0	0	0
2651285	0.00162338	0	0	0
2651297	0.00171233	0	0	0
2651299	0.0016129	0	0	0
2651344	0.00159236	0	0	0
2651347	0	0	0.0184325	0
2651365	0.00168919	0	0	0
2651370	0	0	0.0143532	0
2651398	0.00699301	0	0	0
2651412	0.00153374	0	0	0
2651421	0.00166667	0	0	0
2651423	0.00595238	0	0	0
2651428	0	0	0	0.0137185
2651466	0	0	0.0210828	0
2651469	0.00729927	0	0	0
2651472	0.00446429	0	0	0
2651476	0.00431035	0	0	0
2651490	0	0.0160545	0	0
2651493	0.00177305	0	0	0
2651508	0	0	0.0167493	0
2651536	0.00189394	0	0	0
2651568	0.00423729	0	0	0
2651593	0	0.0104873	0	0
2651604	0	0.00403713	0	0
2651635	0	0.010109	0	0
2651697	0	0.015	0	0
2651755	0.00304878	0	0	0
2651760	0.00160256	0	0	0
2651766	0.00316456	0	0	0
2651806	0.00158228	0	0	0
2651820	0.00139665	0	0	0
2651823	0.00301205	0	0	0
2651832	0.00274725	0	0	0
2651842	0	0	0.0104832	0
2651892	0.00322581	0	0	0
2651908	0.00274725	0	0	0
2651923	0.0016129	0	0	0
2651929	0	0.00955514	0	0
2651934	0	0.0106534	0	0
2651950	0	0	0.00686046	0
2651962	0.00694445	0	0	0
2651967	0	0.0112403	0	0
2651979	0	0.0087963	0	0
2652003	0	0.0116667	0	0
2652017	0	0.0109611	0	0
2652021	0	0	0	0.0169559
2652033	0	0.00500369	0	0
2652044	0.00189394	0	0	0
2652046	0.00357143	0	0	0
2652079	0.00625	0	0	0
2652087	0.00357143	0	0	0
2652117	0.00208333	0	0	0
2652131	0	0.0108528	0	0
2652139	0	0	0	0.0248614
2652157	0.00223214	0	0	0
2652160	0.00892857	0	0	0
2652185	0	0.00716618	0	0

## Sheet: Fig. 2c
Averaged frequencies			Fitted curve
position	moving average, 75bp window		position	frequency
2742208	0		2.74232e+06	0.00089826
2742210	0		2.74267e+06	0.00105184
2742216	0		2.74288e+06	0.00115222
2742232	0		2.74311e+06	0.00128668
2742244	0		2.74336e+06	0.00144739
2742251	0		2.74361e+06	0.00163152
2742259	0		2.74386e+06	0.0018535
2742284	0.00231893		2.74411e+06	0.002124
2742301	0.00224562		2.74434e+06	0.00240416
2742307	0.00187135		2.74469e+06	0.00297205
2742315	0.0017274		2.74485e+06	0.00328852
2742321	0.00160401		2.74511e+06	0.00390945
2742323	0.00160401		2.74537e+06	0.00471679
2742327	0.00149708		2.74556e+06	0.0054863
2742332	0.00149708		2.74591e+06	0.0074311
2742334	0.00140351		2.74616e+06	0.00948279
2742336	0.00140351		2.74635e+06	0.0116109
2742339	0.00149708		2.74664e+06	0.0163881
2742344	0.00149708		2.74686e+06	0.0218949
2742349	0.000858133		2.74711e+06	0.0291367
2742356	0.000478744		2.74737e+06	0.0273072
2742359	0.000478744		2.7476e+06	0.0206748
2742361	0.00051864		2.74788e+06	0.0145874
2742371	0.00051864		2.74817e+06	0.0105803
2742395	0		2.74836e+06	0.00871343
2742401	0		2.74862e+06	0.00685469
2742405	0		2.7489e+06	0.00546394
2742413	0		2.74909e+06	0.00478665
2742419	0		2.74938e+06	0.00395782
2742431	0		2.74961e+06	0.00345058
2742435	0		2.74988e+06	0.00299731
2742440	0		2.75011e+06	0.00269115
2742452	0		2.75035e+06	0.00243424
2742459	0		2.75062e+06	0.00220634
2742464	0		2.75087e+06	0.00203712
2742468	0		2.75116e+06	0.00188517
2742472	0		2.75137e+06	0.00180265
2742477	0		2.75161e+06	0.00173186
2742479	0		2.7519e+06	0.00167643
2742483	0		2.75211e+06	0.00165568
2742486	0
2742488	0
2742491	0
2742495	0
2742500	0
2742502	0
2742516	0
2742518	0
2742525	0
2742531	0
2742536	0
2742544	0.000863894
2742550	0.000719911
2742566	0.000719911
2742572	0.000719911
2742579	0.000785358
2742584	0.000785358
2742587	0.000785358
2742595	0.000719911
2742601	0.000719911
2742603	0.000719911
2742607	0.000719911
2742619	0
2742625	0.000654969
2742632	0.000654969
2742644	0.000818711
2742647	0.00093567
2742657	0.00093567
2742673	0.00187415
2742685	0.00214188
2742695	0.00120621
2742697	0.00120621
2742703	0.00256148
2742714	0.00256148
2742726	0.00227687
2742735	0.00150605
2742749	0.00133871
2742752	0.00150605
2742759	0.00150605
2742766	0.00150605
2742782	0
2742784	0
2742801	0
2742806	0
2742816	0
2742825	0
2742830	0
2742851	0
2742853	0
2742862	0
2742887	0
2742897	0
2742902	0
2742907	0
2742910	0
2742912	0
2742914	0
2742916	0
2742918	0
2742921	0
2742938	0
2742940	0
2742967	0
2742986	0
2742993	0
2742998	0
2743004	0
2743006	0
2743012	0
2743019	0
2743031	0
2743043	0
2743056	0
2743058	0
2743061	0
2743076	0
2743083	0
2743088	0
2743097	0
2743106	0
2743110	0
2743112	0
2743117	0
2743122	0
2743131	0
2743133	0
2743142	0
2743145	0
2743147	0
2743150	0
2743153	0
2743164	0
2743179	0
2743181	0
2743185	0
2743188	0
2743194	0
2743196	0
2743198	0
2743215	0.00233053
2743251	0.00349579
2743254	0.00419495
2743257	0.00419495
2743277	0.00262184
2743279	0.00262184
2743300	0
2743307	0
2743310	0
2743317	0
2743328	0.0026433
2743359	0.00308385
2743362	0.00308385
2743368	0.00308385
2743379	0.00308385
2743392	0.00231289
2743400	0
2743419	0.00313139
2743421	0.00313139
2743434	0.00352282
2743436	0.00352282
2743443	0.00352282
2743445	0.00352282
2743452	0.00313139
2743480	0.00469709
2743488	0.00374146
2743504	0
2743529	0
2743549	0.000886081
2743551	0.000886081
2743554	0.000805528
2743559	0.0013601
2743561	0.0013601
2743566	0.0011658
2743568	0.00125548
2743575	0.0011658
2743578	0.0011658
2743590	0.00323417
2743593	0.00346518
2743599	0.00373173
2743603	0.00373173
2743610	0.00330431
2743617	0.0036047
2743620	0.0036047
2743623	0.0036047
2743634	0.00321912
2743641	0.00321912
2743652	0.00292648
2743668	0
2743673	0
2743678	0
2743684	0
2743688	0
2743693	0
2743703	0
2743742	0
2743752	0
2743758	0
2743765	0
2743768	0
2743790	0
2743793	0
2743796	0
2743800	0
2743804	0
2743807	0
2743819	0
2743821	0
2743834	0
2743841	0
2743852	0
2743860	0
2743867	0
2743869	0
2743900	0
2743919	0
2743933	0
2743952	0
2743957	0
2743962	0
2743969	0
2743991	0.00101325
2743994	0.000911922
2744005	0.00101325
2744008	0.00101325
2744014	0.00160276
2744020	0.00145706
2744029	0.00123289
2744040	0.00225132
2744044	0.00210123
2744047	0.00159994
2744052	0.00159994
2744058	0.00149328
2744060	0.00149328
2744063	0.00139995
2744068	0.0013176
2744073	0.0013176
2744078	0.00165849
2744080	0.0015712
2744086	0.00127469
2744093	0.00134967
2744095	0.00134967
2744098	0.00152963
2744102	0.00152963
2744104	0.00152963
2744113	0.000496908
2744115	0.000496908
2744117	0.000532402
2744120	0.000573356
2744139	0.000573356
2744143	0.000677602
2744150	0.000677602
2744160	0
2744166	0
2744170	0
2744174	0
2744191	0.000662653
2744194	0.000662653
2744196	0.00061168
2744202	0.0013152
2744204	0.00141637
2744215	0.0015344
2744220	0.00202432
2744225	0.00202432
2744233	0.00239238
2744235	0.00263162
2744238	0.00263162
2744245	0.00292402
2744253	0.00328952
2744277	0.00476752
2744293	0.00545056
2744296	0.00545056
2744303	0.00476924
2744310	0.00423932
2744325	0.00381539
2744328	0.00381539
2744338	0.00278993
2744341	0.00412165
2744352	0.00274113
2744359	0.00224274
2744369	0.00119854
2744376	0.00133172
2744384	0.00149818
2744391	0.00171221
2744393	0.00149818
2744400	0.00171221
2744429	0.00196945
2744440	0.00196945
2744449	0.00196945
2744456	0.00196945
2744469	0.0016881
2744472	0.00147709
2744499	0
2744501	0
2744508	0
2744535	0
2744541	0
2744546	0
2744558	0
2744566	0
2744572	0
2744580	0
2744604	0
2744615	0
2744629	0.00166201
2744631	0.00166201
2744653	0.000969505
2744658	0.000894928
2744661	0.000894928
2744670	0.00301701
2744672	0.00301701
2744674	0.00278493
2744679	0.00278493
2744681	0.00300397
2744686	0.00262848
2744689	0.00262848
2744691	0.00280371
2744707	0.00217297
2744711	0.00253513
2744718	0.0027656
2744720	0.00304216
2744723	0.00304216
2744740	0.00444912
2744749	0.00309253
2744770	0.00397713
2744773	0.00397713
2744775	0.00397713
2744779	0.0045453
2744781	0.0045453
2744797	0.0045453
2744826	0.00640359
2744863	0.00693737
2744866	0.00780455
2744871	0.00693737
2744873	0.00693737
2744876	0.00693737
2744880	0.00693737
2744884	0.00693737
2744896	0.00567603
2744906	0.00313038
2744922	0
2744924	0
2744944	0
2744953	0.0018339
2744974	0.00308653
2744983	0.00270072
2744998	0.00240064
2745003	0.00240064
2745008	0.00216057
2745013	0.00216057
2745019	0.00196416
2745022	0.00106023
2745027	0.000963849
2745043	0.00117804
2745047	0
2745052	0
2745063	0
2745081	0.00225984
2745085	0.00225984
2745095	0.00225984
2745102	0.00225984
2745104	0.00225984
2745107	0.00225984
2745109	0.00225984
2745122	0.00313789
2745128	0.00313789
2745139	0.00313789
2745150	0.00299122
2745152	0.00299122
2745155	0.00299122
2745163	0.00336512
2745175	0.00299122
2745181	0.00299122
2745206	0.00118647
2745211	0.00118647
2745217	0.000988721
2745220	0
2745224	0
2745234	0
2745237	0
2745239	0.000528035
2745249	0.00061604
2745252	0.00117001
2745254	0.00117001
2745259	0.00138274
2745274	0.00169001
2745276	0.00190126
2745289	0.00370587
2745315	0.00432672
2745319	0.00432672
2745324	0.00370862
2745337	0.00472237
2745340	0.00472237
2745357	0.00626112
2745362	0.00626112
2745364	0.00626112
2745370	0.00542631
2745374	0.00542631
2745381	0.0058139
2745386	0.00508716
2745388	0.00478792
2745391	0.00478792
2745393	0.00478792
2745397	0.00508716
2745405	0.00666859
2745407	0.00666859
2745418	0.00554403
2745420	0.00425109
2745422	0.00425109
2745424	0.00460535
2745435	0.00253028
2745437	0.00253028
2745462	0.00506055
2745464	0.00506055
2745494	0.00241816
2745502	0.00310906
2745504	0.00272043
2745507	0.00272043
2745515	0.00272043
2745520	0.00463948
2745522	0.00472111
2745541	0.00472111
2745555	0.00736923
2745558	0.00842198
2745560	0.00735875
2745566	0.00735875
2745588	0.0063075
2745618	0.00467622
2745624	0.00467622
2745636	0
2745666	0.00101948
2745683	0.00101948
2745685	0.00101948
2745693	0.00101948
2745703	0.00101948
2745710	0.00122337
2745748	0.00367517
2745750	0.00367517
2745754	0.00321578
2745756	0.00321578
2745762	0.00285847
2745771	0.00257262
2745781	0.00257262
2745789	0.00321578
2745796	0.00367517
2745807	0.00367517
2745831	0.00158077
2745837	0.00189693
2745849	0.00158077
2745867	0.00118558
2745877	0.00135495
2745885	0.00135495
2745889	0.00135495
2745902	0.0024456
2745911	0.00144003
2745925	0.00440495
2745939	0.00391552
2745949	0.00440495
2745951	0.00819155
2745960	0.00614366
2745969	0.00699677
2745976	0.00699677
2745985	0.00671646
2745987	0.0065385
2745990	0.007265
2745992	0.00759911
2745994	0.00759911
2746000	0.00659196
2746029	0.00387462
2746039	0.00362581
2746041	0.00329619
2746045	0.00302151
2746048	0.00302151
2746050	0.00302151
2746058	0.00278909
2746060	0.00278909
2746063	0.00278909
2746068	0.00213767
2746078	0.00465947
2746080	0.00465947
2746093	0.00559136
2746114	0.00467246
2746116	0.00525651
2746121	0.00600744
2746141	0.00645541
2746146	0.00645541
2746149	0.00645541
2746169	0.00309301
2746172	0.00309301
2746174	0.00309301
2746188	0.00781994
2746193	0.00840715
2746201	0.00770656
2746214	0.00783924
2746219	0.00718597
2746222	0.00718597
2746224	0.0066332
2746229	0.00823814
2746231	0.00892465
2746242	0.00889976
2746244	0.00889976
2746255	0.00889976
2746261	0.00650971
2746266	0.00616937
2746274	0.00487125
2746278	0.00446531
2746283	0.00437842
2746294	0.00486491
2746309	0.0032743
2746311	0.0032743
2746315	0.00382002
2746355	0.0055662
2746357	0.0055662
2746362	0.0055662
2746374	0.0055662
2746376	0.0046385
2746413	0.001317
2746416	0.0015365
2746420	0.001317
2746433	0.001317
2746446	0.00276702
2746448	0.00276702
2746454	0.0035576
2746471	0.0032417
2746477	0.0032417
2746498	0.00942538
2746500	0.00942538
2746518	0.00996895
2746525	0.00815641
2746530	0.00815641
2746532	0.00815641
2746542	0.00827129
2746544	0.00827129
2746552	0.00827129
2746558	0.00716647
2746561	0.00716647
2746578	0.00575994
2746594	0.00395572
2746611	0.0108758
2746623	0.0124577
2746626	0.0124577
2746630	0.0113251
2746633	0.0124577
2746636	0.012257
2746648	0.0125899
2746650	0.0118626
2746659	0.012212
2746664	0.0146296
2746672	0.0143441
2746676	0.0115482
2746680	0.0115482
2746685	0.0115084
2746687	0.0124674
2746690	0.012381
2746697	0.0122915
2746710	0.0140526
2746721	0.0131698
2746736	0.0206825
2746738	0.0199172
2746748	0.0222502
2746763	0.0215064
2746770	0.021929
2746774	0.0222305
2746780	0.0229968
2746783	0.0219199
2746793	0.0266375
2746798	0.0266375
2746805	0.0254713
2746813	0.0215065
2746820	0.0195657
2746829	0.0244843
2746841	0.0263864
2746846	0.0320943
2746848	0.0320943
2746859	0.0366475
2746865	0.0309382
2746875	0.0257489
2746879	0.0245496
2746897	0.0286947
2746901	0.0280355
2746904	0.0240015
2746919	0.0128136
2746937	0.0154151
2746942	0.0181714
2746946	0.0233159
2746960	0.0231075
2746970	0.0264709
2746975	0.0244685
2746982	0.027527
2746999	0.0454249
2747005	0.0408824
2747010	0.0420999
2747021	0.0438856
2747024	0.0438856
2747027	0.0438856
2747042	0.0408724
2747048	0.0369848
2747070	0.0201092
2747078	0.0339217
2747080	0.0373139
2747083	0.0373139
2747089	0.034349
2747097	0.034349
2747105	0.034349
2747109	0.0357988
2747114	0.0357988
2747122	0.0466378
2747169	0.0540013
2747197	0.0324008
2747205	0.0270006
2747220	0.0408375
2747228	0.0363
2747236	0.0408375
2747245	0.0259098
2747251	0.0259098
2747255	0.0284166
2747261	0.0284166
2747275	0.0291389
2747290	0.0214167
2747298	0.0224163
2747301	0.024907
2747305	0.0242545
2747309	0.0242545
2747313	0.022218
2747318	0.022218
2747326	0.0218122
2747340	0.0206084
2747356	0.0346941
2747381	0.0271456
2747383	0.0271456
2747386	0.0271456
2747395	0.0285817
2747400	0.0282955
2747424	0.0196765
2747428	0.0219738
2747431	0.0219738
2747437	0.0234617
2747441	0.0251344
2747449	0.0242539
2747462	0.0230878
2747464	0.0225448
2747474	0.0251741
2747479	0.0258976
2747501	0.033746
2747506	0.0296631
2747518	0.0313304
2747523	0.0313304
2747536	0.0292397
2747569	0.0172142
2747575	0.0206571
2747579	0.021118
2747588	0.0196601
2747599	0.0218472
2747615	0.0194134
2747617	0.01798
2747636	0.0131164
2747642	0.0145737
2747646	0.0171326
2747653	0.0165035
2747658	0.0171247
2747664	0.0171247
2747669	0.0157102
2747680	0.0166452
2747683	0.0166452
2747702	0.019857
2747704	0.019857
2747708	0.0222176
2747711	0.0222176
2747767	0.00687742
2747769	0.00687742
2747775	0.00739018
2747810	0.0165458
2747812	0.0141822
2747822	0.0110306
2747833	0.0129298
2747837	0.0165432
2747849	0.0185895
2747854	0.0187642
2747856	0.0174239
2747858	0.0196451
2747860	0.019023
2747863	0.019023
2747870	0.0196317
2747873	0.0187167
2747875	0.0205209
2747879	0.0209059
2747893	0.0238924
2747895	0.0257303
2747901	0.0283612
2747909	0.0309395
2747911	0.0280432
2747914	0.0263214
2747935	0.0236468
2747938	0.0236468
2747950	0.0166755
2747954	0.0128639
2747968	0.00900476
2747978	0.00257485
2747990	0.00283234
2747993	0.00149229
2747996	0.00149229
2748005	0.00206044
2748007	0.000923419
2748009	0.000923419
2748011	0.000923419
2748035	0.00348082
2748041	0.00414119
2748056	0.00591598
2748064	0.00591598
2748066	0.00591598
2748077	0.00517649
2748081	0.00459681
2748107	0.00665585
2748109	0.00795961
2748124	0.00765605
2748128	0.00669904
2748134	0.00721347
2748145	0.00811515
2748156	0.00930874
2748164	0.00930874
2748171	0.00906625
2748185	0.0034796
2748199	0.0141429
2748212	0.0145449
2748223	0.0124446
2748226	0.0124446
2748231	0.0122066
2748243	0.0122066
2748251	0.0134272
2748255	0.0134272
2748257	0.0134272
2748260	0.0134272
2748264	0.00937485
2748269	0.00525081
2748300	0.00375353
2748325	0.00523854
2748327	0.00523854
2748354	0.00374181
2748360	0.00327409
2748369	0.00619992
2748380	0.00619992
2748389	0.00773674
2748392	0.0065475
2748400	0.00748285
2748403	0.00742018
2748424	0.00848021
2748439	0.00814228
2748450	0.00540893
2748463	0.00254732
2748473	0.00378059
2748475	0.00378059
2748478	0.00338048
2748488	0.00552768
2748502	0.00402128
2748507	0.00368617
2748522	0.00761889
2748525	0.00761889
2748533	0.00838078
2748535	0.00838078
2748538	0.00838078
2748544	0.00861646
2748549	0.00773802
2748552	0.00773802
2748576	0.00981833
2748582	0.0106847
2748592	0.00688205
2748595	0.00700928
2748597	0.00637208
2748599	0.00637208
2748601	0.00637208
2748617	0.00548422
2748629	0.00595988
2748631	0.00545887
2748633	0.00352965
2748642	0.00400145
2748655	0.00464944
2748666	0.00361623
2748681	0.00962998
2748693	0.0108337
2748700	0.0108337
2748706	0.0113791
2748708	0.0113791
2748711	0.0113791
2748717	0.0113791
2748741	0.00993085
2748757	0.00541992
2748765	0.00541992
2748772	0.0045166
2748778	0.00500476
2748803	0.00443119
2748811	0.00443119
2748816	0.00625888
2748820	0.00625888
2748832	0.00556345
2748834	0.00674283
2748843	0.00903582
2748852	0.00915828
2748868	0.0105736
2748871	0.0123359
2748879	0.00915145
2748914	0.00696174
2748928	0.00776665
2748930	0.00776665
2748943	0.00665713
2748957	0.0117606
2748960	0.0117606
2748976	0.0129356
2748984	0.0145545
2748990	0.0116436
2749009	0.0110328
2749012	0.0110328
2749017	0.0122587
2749025	0.00995392
2749027	0.00995392
2749029	0.00858285
2749039	0.00772456
2749058	0.00965673
2749065	0.0124158
2749070	0.0109988
2749077	0.00971626
2749084	0.00832823
2749110	0.00731588
2749121	0.00731588
2749130	0
2749134	0
2749152	0.00335969
2749161	0.00430305
2749171	0.00478117
2749177	0.00478117
2749185	0.00478117
2749188	0.00478117
2749190	0.00537881
2749198	0.00537881
2749213	0.00537881
2749239	0.00906112
2749243	0.00906112
2749255	0.00906112
2749264	0.00679584
2749270	0.00604074
2749292	0.00813068
2749296	0.00390556
2749300	0.00390556
2749302	0.00439375
2749311	0.00239842
2749330	0.00249247
2749333	0.00249247
2749349	0.00167907
2749360	0.00146918
2749363	0.00146918
2749372	0.00235159
2749377	0.00205764
2749389	0.00333375
2749403	0.00375047
2749414	0.00333375
2749417	0.00375047
2749419	0.00375047
2749439	0.00513881
2749442	0.00484986
2749449	0.0052692
2749457	0.00489383
2749459	0.00489383
2749461	0.00629979
2749474	0.00629979
2749479	0.00793885
2749486	0.0109289
2749497	0.0137301
2749516	0.0137803
2749522	0.0128254
2749531	0.0132459
2749536	0.0122947
2749551	0.0105383
2749559	0.00819678
2749584	0.00162494
2749590	0
2749600	0.000722545
2749608	0.000561979
2749610	0.000505781
2749630	0.000561979
2749634	0.000505781
2749641	0.00152751
2749645	0.00194789
2749647	0.00212497
2749654	0.00233746
2749670	0.00502052
2749672	0.00552257
2749677	0.00552257
2749679	0.00613619
2749704	0.00708637
2749707	0.00708637
2749719	0.00750669
2749724	0.00750669
2749727	0.00750669
2749738	0.00750669
2749747	0.002234
2749776	0.00557125
2749784	0.00464271
2749796	0.00596568
2749801	0.00511344
2749815	0.00447426
2749827	0.00511344
2749836	0.00281317
2749844	0.00132298
2749852	0.00132298
2749865	0
2749891	0.00117801
2749902	0.00117801
2749911	0.00141361
2749919	0.00409342
2749927	0.00452334
2749955	0.00480983
2749960	0.00448723
2749968	0.0052351
2749976	0.00392632
2749978	0.00349006
2749989	0.00462844
2750007	0.00378223
2750011	0.00441065
2750014	0.00422568
2750017	0.00457782
2750020	0.00457782
2750022	0.00457782
2750028	0.00457782
2750035	0.00457782
2750037	0.00457782
2750046	0.00422568
2750048	0.00422568
2750061	0.00342257
2750075	0.00276464
2750078	0.00276464
2750086	0.00082211
2750106	0.000639419
2750112	0.000639419
2750119	0.00082211
2750128	0.000959129
2750139	0.00300056
2750143	0.00300056
2750170	0.00381228
2750183	0.00304982
2750214	0.00383112
2750216	0.00340544
2750220	0.00278627
2750227	0.00352443
2750233	0.00352443
2750238	0.00323073
2750240	0.0045736
2750253	0.00495474
2750255	0.00646408
2750257	0.00646408
2750264	0.00596684
2750273	0.00476321
2750276	0.004692
2750291	0.004692
2750297	0.00521334
2750301	0.00542336
2750326	0.00520343
2750328	0.00476981
2750330	0.00326047
2750336	0.00355688
2750341	0.00391256
2750345	0.00452546
2750358	0.00409655
2750360	0.00409655
2750365	0.00441167
2750367	0.00477931
2750380	0.00419149
2750383	0.00227826
2750385	0.00227826
2750391	0.00411569
2750427	0.00940756
2750476	0.00706936
2750478	0.00706936
2750500	0.00897172
2750521	0.00843994
2750525	0.00843994
2750537	0.0089979
2750539	0.00916567
2750551	0.00733254
2750555	0.00666594
2750563	0.00407031
2750572	0.00370029
2750581	0.00477374
2750588	0.00403932
2750591	0.00437593
2750596	0.0030645
2750606	0.002392
2750611	0.00212486
2750616	0.00194779
2750619	0.00212486
2750621	0.00362258
2750644	0.00427392
2750647	0.00394516
2750649	0.00328992
2750657	0.00444723
2750659	0.00489196
2750664	0.00489196
2750669	0.00595977
2750675	0.00664765
2750683	0.00623783
2750692	0.00748539
2750702	0.00684456
2750707	0.00586754
2750710	0.00469403
2750733	0.0039238
2750741	0.00286428
2750745	0.00213205
2750747	0.00213205
2750752	0.00122813
2750754	0.00122813
2750756	0.00122813
2750759	0.00122813
2750761	0.00122813
2750764	0.00122813
2750789	0.00192993
2750827	0
2750848	0.0012166
2750855	0.0010428
2750861	0.0010428
2750871	0.0010428
2750873	0.000912452
2750892	0.000912452
2750902	0.0012166
2750909	0.00145992
2750925	0
2750954	0.00215155
2750970	0.00184418
2750972	0.00184418
2750980	0.00184418
2750982	0.00184418
2750996	0.00161366
2750998	0.00161366
2751024	0.000882102
2751027	0.000801911
2751037	0.000735085
2751039	0.000735085
2751047	0.00067854
2751050	0.00067854
2751055	0.00067854
2751058	0.00067854
2751063	0.000735085
2751065	0.000801911
2751067	0.000801911
2751074	0.000735085
2751083	0.000735085
2751107	0
2751112	0
2751120	0
2751125	0
2751130	0
2751135	0
2751161	0.00092216
2751167	0.00092216
2751175	0.0011527
2751179	0.0011527
2751184	0.00102462
2751186	0.00102462
2751197	0.00170934
2751199	0.00188027
2751220	0.00208919
2751225	0.00235034
2751230	0.00235034
2751247	0.00272389
2751257	0.00276707
2751259	0.00301862
2751269	0.00262486
2751272	0.00236237
2751281	0.00236237
2751284	0.00296331
2751287	0.00325964
2751289	0.004395
2751308	0.00406421
2751320	0.00508026
2751325	0.00412021
2751335	0.00494425
2751340	0.00682107
2751377	0.00482948
2751393	0.0050681
2751395	0.0050681
2751402	0.0050681
2751419	0.00523307
2751421	0.00465162
2751447	0.00453067
2751451	0.00453067
2751455	0.00453067
2751457	0.00431436
2751465	0.0049307
2751468	0.0049307
2751484	0.00345149
2751509	0.00281988
2751512	0.00281988
2751521	0.00308749
2751525	0.00339624
2751529	0.00339624
2751534	0.00308749
2751542	0.0028302
2751544	0.0028302
2751550	0.00308749
2751555	0.00308749
2751569	0.0042453
2751578	0.00485177
2751585	0.00143058
2751617	0.00130898
2751625	0.00258846
2751631	0.00232961
2751638	0.00211783
2751640	0.00211783
2751643	0.00211783
2751647	0.0027967
2751649	0.0027967
2751655	0.0027967
2751668	0.00304339
2751675	0.00329701
2751684	0.00439601
2751689	0.00396904
2751703	0.00271133
2751705	0.00271133
2751745	0.00491646
2751767	0.00413456
2751786	0.00310092
2751791	0.00310092
2751797	0.00275637
2751800	0.00275637
2751807	0.0018718
2751815	0.00166382
2751819	0.00166382
2751829	0.0021392
2751848	0.00330169
2751869	0.00536969
2751875	0.00536969
2751881	0.00536969
2751884	0.00536969
2751896	0.00746056
2751898	0.00663161
2751902	0.00596845
2751929	0.00747143
2751934	0.00871157
2751938	0.00869189
2751947	0.00883716
2751950	0.00883716
2751957	0.00883716
2751969	0.00644759
2751998	0.00493756
2752010	0.00404845
2752013	0.00404845
2752015	0.00404845
2752024	0.00404845
2752027	0.00404845
2752033	0.00404845
2752072	0.00108572
2752082	0.000814292
2752089	0.00322663
2752093	0.00322663
2752097	0.00322663
2752109	0.00290396
2752112	0.00250281
2752118	0.00250281
2752121	0.00281566
2752140	0.00281566
2752165	0.00225033
2752169	0.00225033
2752175	0.00225033
2752186	0.00192885
2752197	0.00192885

## Sheet: Fig. 2d
position	moving average, 75bp window
7	0
9	0
16	0
19	0
25	0
29	0
31	0
42	0
48	0
58	0
61	0
70	0
74	0
82	0
86	0
93	0
103	0
107	0
121	0
127	0
138	0
150	0
152	0
155	0
176	0
178	0
197	0
199	0
201	0
210	0
212	0
221	0
225	0
229	0
233	0
243	0
246	0
250	0
252	0
260	0
275	0
295	0
307	0
322	0
331	0
336	0
339	0
344	0
348	0
372	0
376	0
391	0
399	0
409	0
415	0
424	0
447	0
462	0
467	0
476	0
480	0
486	0
492	0
513	0
515	0
518	0
520	0
525	0
528	0
537	0
547	0
557	0
559	0
563	0
574	0
576	0
582	0
588	0
591	0
619	0
622	0
625	0
627	0
635	0
639	0
641	0
649	0
653	0
659	0
663	0
670	0
675	0
684	0
689	0
705	0
751	0
754	0
759	0
764	0
776	0
785	0
794	0
822	0
849	0
852	0
866	0
869	0
875	0
885	0
887	0
891	0
893	0
900	0
906	0
909	0
919	0
921	0
923	0
949	0
972	0
982	0
988	0
990	0
1001	0
1016	0
1018	0
1030	0
1036	0
1038	0
1040	0
1045	0
1048	0
1050	0
1059	0
1098	0
1105	0
1129	0
1132	0
1144	0
1148	0
1157	0
1166	0
1193	0
1196	0
1199	0
1205	0
1219	0
1230	0
1233	0
1240	0
1243	0
1248	0
1256	0
1270	0
1279	0
1284	0
1288	0
1297	0
1305	0
1311	0
1322	0
1324	0
1326	0
1329	0
1333	0
1339	0
1342	0
1353	0
1359	0
1365	0
1368	0
1372	0
1375	0
1384	0
1394	0
1396	0
1398	0
1415	0
1417	0
1420	0
1428	0
1436	0
1439	0
1443	0
1447	0
1449	0
1458	0
1461	0
1469	0
1473	0
1480	0
1493	0
1504	0
1506	0
1515	0
1521	0
1535	0
1537	0
1541	0
1544	0
1547	0
1554	0
1562	0
1565	0
1567	0
1569	0
1581	0
1591	0
1594	0
1597	0
1609	0
1614	0
1626	0
1632	0
1643	0
1652	0
1654	0
1662	0
1669	0
1682	0
1684	0
1690	0
1692	0
1697	0
1700	0
1704	0
1707	0
1712	0
1716	0
1730	0
1734	0
1744	0
1750	0
1752	0
1759	0
1771	0
1776	0
1787	0
1789	0
1793	0
1797	0
1800	0
1802	0
1809	0
1821	0
1827	0
1861	0
1863	0
1869	0
1874	0
1893	0
1895	0
1897	0
1909	0
1916	0
1920	0
1922	0
1946	0
1952	0
1954	0
1958	0
1968	0
1971	0
1974	0
1980	0
1984	0
1989	0
1992	0
2000	0
2018	0
2026	0
2038	0
2047	0
2052	0
2063	0
2070	0
2077	0
2088	0
2105	0
2114	0
2119	0
2130	0
2142	0
2144	0
2146	0
2153	0
2165	0
2167	0
2182	0
2187	0
2197	0
2201	0
2203	0
2207	0
2209	0
2220	0
2233	0
2236	0
2245	0
2254	0
2256	0
2258	0
2280	0
2284	0
2288	0
2295	0
2304	0
2308	0
2316	0
2318	0
2320	0
2324	0
2330	0
2332	0
2335	0
2340	0
2346	0
2352	0
2372	0
2380	0
2398	0
2402	0
2413	0
2416	0
2421	0
2428	0
2433	0
2438	0
2451	0
2463	0
2469	0
2471	0
2473	0
2486	0
2503	0
2519	0
2536	0
2541	0
2560	0
2564	0
2572	0
2582	0
2596	0
2602	0
2610	0
2612	0
2617	0
2623	0
2637	0
2639	0
2657	0
2660	0
2662	0
2670	0
2673	0
2678	0
2683	0
2689	0
2695	0
2699	0
2705	0
2708	0
2726	0
2743	0
2747	0
2753	0
2758	0
2760	0
2770	0
2780	0
2785	0
2791	0
2815	0
2828	0
2833	0
2851	0
2858	0
2871	0
2873	0
2876	0
2878	0
2884	0
2886	0
2901	0
2914	0
2928	0
2933	0
2940	0
2950	0
2956	0
2959	0
2965	0
2968	0
2971	0
2981	0
2983	0
3004	0
3006	0
3014	0
3020	0
3032	0
3034	0
3048	0
3050	0
3058	0
3065	0
3071	0
3074	0
3079	0
3082	0
3085	0
3104	0
3109	0
3115	0
3121	0
3124	0
3127	0
3137	0
3140	0
3147	0
3155	0
3167	0
3172	0
3177	0
3187	0
3191	0
3219	0
3224	0
3226	0
3232	0
3242	0
3248	0
3251	0
3259	0
3276	0
3287	0
3289	0
3296	0
3319	0
3323	0
3348	0
3350	0
3358	0
3361	0
3380	0
3390	0
3407	0
3423	0
3427	0
3433	0
3445	0
3449	0
3455	0
3461	0
3463	0
3471	0
3480	0
3489	0
3499	0
3504	0
3506	0
3519	0
3521	0
3529	0
3537	0
3545	0
3547	0
3551	0
3558	0
3561	0
3563	0
3569	0
3575	0
3578	0
3580	0
3587	0
3593	0
3601	0
3606	0
3612	0
3620	0
3636	0
3654	0
3658	0
3665	0
3682	0
3691	0
3706	0
3712	0
3717	0
3730	0
3733	0
3735	0
3737	0
3739	0
3752	0
3761	0
3771	0
3782	0
3784	0
3787	0
3794	0
3799	0
3808	0
3814	0
3817	0
3822	0
3839	0
3847	0
3853	0
3859	0
3863	0
3868	0
3873	0
3880	0
3895	0
3903	0
3923	0
3937	0
3939	0
3942	0
3960	0
3973	0
3975	0
3978	0
3980	0
3982	0
3990	0
3996	0
4022	0
4035	0
4038	0
4040	0
4044	0
4058	0
4067	0
4078	0
4081	0
4090	0
4093	0
4099	0
4102	0
4110	0
4112	0
4119	0
4135	0
4138	0
4157	0
4160	0
4171	0
4185	0
4189	0
4204	0
4216	0
4223	0
4231	0
4238	0
4244	0
4246	0
4248	0
4251	0
4257	0
4262	0
4266	0
4270	0
4277	0
4281	0
4283	0
4296	0
4299	0
4302	0
4309	0
4319	0
4329	0
4360	0
4365	0
4371	0
4374	0
4385	0
4402	0
4404	0
4413	0
4419	0
4423	0
4425	0
4428	0
4452	0
4456	0
4462	0
4468	0
4476	0
4479	0
4482	0
4484	0
4486	0
4492	0
4497	0
4504	0
4514	0
4521	0
4525	0
4533	0
4536	0
4545	0
4554	0
4559	0
4561	0
4565	0
4570	0
4573	0
4591	0
4593	0
4596	0
4614	0
4639	0
4641	0
4649	0
4659	0
4665	0
4676	0
4681	0
4685	0
4699	0
4704	0
4711	0
4727	0
4735	0
4746	0
4755	0
4757	0
4761	0
4767	0
4776	0
4781	0
4786	0
4794	0
4800	0
4802	0
4807	0
4816	0
4822	0
4830	0
4834	0
4849	0
4854	0
4860	0
4864	0
4867	0
4872	0
4879	0
4885	0
4896	0
4899	0
4914	0
4917	0
4924	0
4932	0
4940	0
4943	0
4951	0
4954	0
4956	0
4964	0
4976	0
4985	0
4989	0
4996	0
5002	0
5008	0
5016	0
5019	0
5022	0
5037	0
5041	0
5054	0
5058	0
5065	0
5070	0
5072	0
5080	0
5086	0
5098	0
5109	0
5134	0
5139	0
5147	0
5159	0
5170	0
5172	0
5178	0
5189	0
5192	0
5197	0
5201	0
5203	0
5217	0
5220	0
5229	0
5236	0
5243	0
5245	0
5248	0
5250	0
5255	0
5265	0
5270	0
5275	0
5280	0
5285	0
5292	0
5302	0
5304	0
5307	0
5310	0
5315	0
5318	0
5328	0
5334	0
5336	0
5350	0
5355	0
5359	0
5367	0
5369	0
5372	0
5379	0
5395	0
5402	0
5405	0
5407	0
5409	0
5427	0
5448	0
5450	0
5453	0
5475	0
5479	0
5505	0
5514	0
5520	0
5530	0
5532	0
5535	0
5545	0
5550	0
5556	0
5559	0
5571	0
5591	0
5597	0
5606	0
5608	0
5617	0
5627	0
5629	0
5632	0
5638	0
5640	0
5653	0
5655	0
5660	0
5665	0
5667	0
5670	0
5676	0
5680	0
5690	0
5692	0
5713	0
5721	0
5724	0
5734	0
5736	0
5758	0
5761	0
5764	0
5768	0
5772	0
5778	0
5782	0
5784	0
5790	0
5797	0
5813	0
5818	0
5821	0
5824	0
5831	0
5838	0
5843	0
5845	0
5847	0
5860	0
5866	0
5890	0
5907	0
5917	0
5922	0
5925	0
5937	0
5940	0
5948	0
5955	0
5964	0
5967	0
5983	0
5988	0
5996	0
6006	0
6021	0
6023	0
6031	0
6036	0
6041	0
6050	0
6052	0
6061	0
6072	0
6090	0
6095	0
6099	0
6106	0
6109	0
6126	0
6132	0
6135	0
6147	0
6150	0
6171	0
6173	0
6178	0
6191	0
6201	0
6203	0
6207	0
6215	0
6237	0
6240	0
6246	0
6267	0
6273	0
6294	0
6304	0
6310	0
6318	0
6322	0
6325	0
6336	0
6345	0
6351	0
6358	0
6363	0
6371	0
6384	0
6387	0
6404	0
6411	0
6425	0
6427	0
6436	0
6441	0
6450	0
6458	0
6465	0
6487	0
6493	0
6510	0
6512	0
6515	0
6522	0
6534	0
6546	0
6548	0
6551	0
6556	0
6568	0
6575	0
6580	0
6582	0
6585	0
6592	0
6600	0
6605	0
6607	0
6610	0
6620	0
6627	0
6636	0
6648	0
6652	0
6655	0
6657	0
6678	0
6680	0
6687	0
6694	0
6700	0
6706	0
6710	0
6715	0
6720	0
6746	0
6768	0
6805	0
6818	0
6838	0
6848	0
6869	0
6883	0
6890	0
6895	0
6899	0
6901	0
6903	0
6931	0
6937	0
6945	0
6967	0
6974	0
6976	0
6979	0
7018	0
7022	0
7024	0
7031	0
7037	0
7041	0
7048	0
7060	0
7069	0
7071	0
7073	0
7083	0
7085	0
7090	0
7100	0
7118	0
7123	0
7139	0
7145	0
7165	0
7167	0
7177	0
7237	0
7239	0
7264	0
7289	0
7291	0
7302	0
7314	0
7328	0
7333	0
7336	0
7338	0
7356	0
7359	0
7367	0
7370	0
7393	0
7418	0
7420	0
7426	0
7435	0
7456	0
7459	0
7471	0
7478	0
7486	0
7498	0
7505	0
7507	0
7510	0
7517	0
7519	0
7522	0
7525	0
7532	0
7542	0
7553	0
7555	0
7558	0
7560	0
7574	0
7579	0
7584	0
7586	0
7591	0
7601	0
7609	0
7618	0
7629	0
7636	0
7638	0
7642	0
7656	0
7666	0
7684	0
7693	0
7695	0
7702	0
7705	0
7708	0
7714	0
7726	0
7729	0
7742	0
7759	0
7762	0
7768	0
7771	0
7785	0
7787	0
7796	0
7799	0
7808	0
7824	0
7835	0
7837	0
7840	0
7842	0
7847	0
7858	0
7893	0
7898	0
7916	0
7921	0
7923	0
7939	0
7945	0
7950	0
7957	0
7962	0
7965	0
7971	0
7978	0
7982	0
7984	0
7986	0
7999	0
8004	0
8006	0
8027	0
8041	0
8050	0
8053	0
8058	0
8066	0
8073	0
8076	0
8079	0
8085	0
8089	0
8101	0
8106	0
8113	0
8137	0
8139	0
8152	0
8169	0
8176	0
8196	0
8201	0
8216	0
8226	0
8233	0
8235	0
8237	0
8239	0
8247	0
8253	0
8255	0
8260	0
8263	0
8265	0
8270	0
8274	0
8281	0
8284	0
8287	0
8290	0
8292	0
8298	0
8301	0
8304	0
8308	0
8314	0
8316	0
8318	0
8321	0
8329	0
8335	0
8339	0
8341	0
8358	0
8363	0
8368	0
8370	0
8372	0
8375	0
8381	0
8392	0
8397	0
8402	0
8406	0
8408	0
8410	0
8413	0
8428	0
8433	0
8442	0
8445	0
8460	0
8469	0
8481	0
8484	0
8508	0.000477405
8510	0.000477405
8513	0.00042436
8523	0.000545606
8540	0.000477405
8542	0.000477405
8548	0.00063654
8569	0
8587	0
8600	0
8613	0
8623	0
8626	0
8632	0
8636	0
8645	0
8654	0
8661	0
8673	0
8682	0
8688	0
8701	0
8710	0
8714	0
8719	0
8727	0
8731	0
8734	0
8754	0
8759	0
8765	0
8767	0
8779	0
8784	0
8788	0
8803	0
8807	0
8818	0
8827	0
8835	0
8852	0
8864	0
8872	0
8876	0
8885	0
8888	0
8893	0
8941	0
8960	0
8988	0
8993	0
9000	0
9007	0
9027	0
9029	0
9031	0
9036	0
9051	0
9054	0
9056	0
9058	0
9066	0
9072	0
9074	0
9077	0
9079	0
9083	0
9092	0
9095	0
9100	0
9104	0
9106	0
9108	0
9119	0
9126	0
9133	0
9136	0
9146	0
9148	0
9155	0
9165	0
9167	0
9170	0
9180	0
9186	0
9199	0
9204	0
9209	0
9219	0
9223	0
9232	0
9240	0
9249	0
9251	0
9253	0
9271	0
9281	0
9295	0
9304	0
9306	0
9309	0
9311	0
9314	0
9334	0
9338	0
9360	0
9363	0
9367	0
9374	0
9385	0
9402	0
9407	0
9414	0
9429	0
9435	0
9452	0
9469	0
9476	0
9494	0
9499	0
9503	0
9515	0
9524	0
9534	0
9537	0
9545	0
9562	0
9570	0
9573	0
9575	0
9580	0
9590	0
9610	0
9613	0
9618	0
9620	0
9624	0
9627	0
9629	0
9639	0
9658	0
9675	0
9687	0
9689	0
9692	0
9702	0
9706	0
9709	0
9724	0
9737	0
9741	0
9743	0
9748	0
9763	0
9768	0
9774	0
9778	0
9782	0
9790	0
9809	0
9812	0
9814	0
9828	0
9837	0
9841	0
9852	0
9860	0
9873	0
9879	0
9883	0
9887	0
9893	0
9895	0
9902	0
9922	0
9924	0
9926	0
9938	0
9945	0
9947	0
9950	0
9955	0
9957	0
9964	0
9983	0
9991	0
9999	0
10002	0
10006	0
10009	0
10026	0
10034	0
10038	0
10060	0
10075	0
10078	0
10085	0
10095	0
10097	0
10129	0
10137	0
10144	0
10147	0
10155	0
10168	0
10177	0
10180	0
10184	0
10195	0
10204	0
10210	0
10217	0
10223	0
10236	0
10244	0
10260	0
10263	0
10276	0
10285	0
10288	0
10312	0
10330	0
10336	0
10339	0
10341	0
10357	0
10362	0
10365	0
10370	0
10379	0
10394	0
10398	0
10401	0
10415	0
10418	0
10420	0
10427	0
10434	0
10440	0
10447	0
10449	0
10453	0
10464	0
10467	0
10471	0
10522	0
10525	0
10527	0
10533	0
10538	0
10543	0
10548	0
10551	0
10558	0
10567	0
10601	0
10606	0
10629	0
10633	0
10639	0
10646	0
10670	0
10672	0
10681	0
10699	0
10706	0
10712	0
10717	0
10720	0
10723	0
10726	0
10734	0
10736	0
10742	0
10744	0
10757	0
10774	0
10780	0
10794	0
10803	0
10822	0
10824	0
10828	0
10837	0
10848	0
10861	0
10879	0
10888	0
10891	0
10894	0
10915	0
10917	0
10923	0
10927	0
10939	0
10959	0
10966	0
10978	0
10980	0
10992	0
11008	0
11014	0
11016	0
11024	0
11026	0
11028	0
11031	0
11034	0
11077	0
11093	0
11103	0
11109	0
11112	0
11118	0
11128	0
11130	0
11137	0
11162	0
11168	0
11170	0
11179	0
11209	0
11214	0
11226	0
11230	0
11233	0
11239	0
11271	0
11284	0
11289	0
11293	0
11298	0
11303	0
11305	0
11309	0
11317	0
11326	0
11331	0
11344	0
11351	0
11374	0
11379	0
11398	0
11400	0
11414	0
11416	0
11418	0
11430	0
11442	0
11464	0
11469	0
11476	0
11478	0
11489	0
11494	0
11502	0
11505	0
11508	0
11512	0
11518	0
11523	0
11534	0
11543	0
11545	0
11556	0
11559	0
11564	0
11566	0
11579	0
11581	0
11583	0
11592	0
11598	0
11601	0
11606	0
11629	0
11640	0
11648	0
11656	0
11670	0
11672	0
11680	0
11688	0
11692	0
11694	0
11697	0
11704	0
11707	0
11709	0
11713	0
11718	0
11737	0
11739	0
11750	0
11755	0
11758	0
11760	0
11768	0
11778	0
11797	0
11809	0
11826	0
11828	0
11833	0
11842	0
11847	0
11851	0
11864	0
11878	0
11881	0
11885	0
11902	0
11917	0
11921	0
11928	0
11944	0
11947	0
11960	0
11967	0
11970	0
11972	0
11974	0
11980	0
11982	0
11989	0
11992	0
11997	0
12005	0
12020	0
12023	0
12030	0
12034	0
12037	0
12044	0
12059	0
12068	0
12071	0
12079	0
12083	0
12088	0
12094	0
12096	0
12099	0
12135	0
12140	0
12144	0
12147	0
12158	0
12161	0
12167	0
12172	0
12174	0
12176	0
12185	0
12187	0
12200	0
12207	0
12227	0
12244	0
12246	0
12266	0
12271	0
12279	0
12289	0
12306	0
12313	0
12315	0
12327	0
12329	0
12348	0
12368	0
12371	0
12384	0
12392	0
12394	0
12396	0
12405	0
12408	0
12415	0
12420	0
12429	0
12448	0
12451	0
12463	0
12465	0
12471	0
12475	0
12485	0
12488	0
12492	0
12498	0
12502	0
12519	0
12522	0
12531	0
12548	0
12554	0
12580	0
12613	0
12617	0
12633	0
12638	0
12642	0
12644	0
12660	0
12671	0
12681	0
12689	0
12692	0
12697	0
12699	0
12706	0
12720	0
12728	0
12730	0
12744	0
12750	0
12755	0
12759	0
12761	0
12768	0
12770	0
12778	0
12795	0
12797	0
12803	0
12810	0
12816	0
12822	0
12826	0
12833	0
12840	0
12851	0
12860	0
12870	0
12874	0
12878	0
12885	0
12890	0
12894	0
12897	0
12927	0
12941	0
12943	0
12945	0
12953	0
12958	0
12966	0
12968	0
12977	0
12986	0
12995	0
13004	0
13008	0
13018	0
13025	0
13029	0
13052	0
13057	0
13062	0
13065	0
13074	0
13077	0
13079	0
13082	0
13088	0
13092	0
13097	0
13107	0
13109	0
13115	0
13123	0
13128	0
13133	0
13143	0
13148	0
13153	0
13155	0
13162	0
13168	0
13172	0
13180	0
13213	0
13215	0
13225	0
13230	0
13246	0
13253	0
13267	0
13273	0
13275	0
13283	0
13292	0
13295	0
13310	0
13329	0
13335	0
13365	0
13378	0
13388	0
13390	0
13393	0
13398	0
13403	0
13426	0
13432	0
13436	0
13441	0
13452	0
13458	0
13460	0
13473	0
13484	0
13487	0
13499	0
13506	0
13513	0
13515	0
13521	0
13531	0
13553	0
13564	0
13567	0
13569	0
13574	0
13591	0
13594	0
13597	0
13618	0
13620	0
13624	0
13634	0
13636	0
13641	0
13651	0
13658	0
13667	0
13672	0
13677	0
13679	0
13689	0
13692	0
13699	0
13711	0
13721	0
13727	0
13729	0
13749	0
13752	0
13756	0
13762	0
13764	0
13766	0
13768	0
13771	0
13776	0
13781	0
13783	0
13793	0
13797	0
13803	0
13814	0
13830	0
13849	0
13855	0
13858	0
13871	0
13874	0
13879	0
13883	0
13886	0
13899	0
13902	0
13904	0
13913	0
13920	0
13927	0
13938	0
13948	0
13954	0
13962	0
13988	0
13994	0
13997	0
14004	0
14009	0
14021	0
14042	0
14047	0
14059	0
14065	0
14081	0
14084	0
14100	0
14105	0
14109	0
14116	0
14119	0
14124	0
14132	0
14137	0
14157	0
14167	0
14183	0
14189	0
14192	0
14212	0
14214	0
14217	0
14219	0
14223	0
14226	0
14233	0
14238	0
14240	0
14245	0
14281	0
14314	0
14336	0
14342	0
14351	0
14354	0
14356	0
14358	0
14364	0
14375	0
14377	0
14385	0
14395	0
14400	0
14406	0
14409	0
14415	0
14421	0
14431	0
14434	0
14444	0
14448	0
14459	0
14464	0
14469	0
14486	0
14488	0
14499	0
14505	0
14510	0
14512	0
14518	0
14523	0
14527	0
14529	0
14538	0
14547	0
14550	0
14562	0
14568	0
14578	0
14591	0
14599	0
14607	0
14614	0
14623	0
14631	0
14645	0
14647	0
14650	0
14653	0
14657	0
14660	0
14672	0
14682	0
14685	0
14693	0
14696	0
14720	0
14725	0
14733	0
14738	0
14742	0
14749	0
14752	0
14758	0
14761	0
14766	0
14771	0
14774	0
14792	0
14795	0
14802	0
14808	0
14830	0
14833	0
14861	0
14863	0
14872	0
14875	0
14889	0
14908	0
14914	0
14917	0
14937	0
14957	0
14959	0
14962	0
14964	0
14972	0
14979	0
14988	0
14994	0
15000	0
15006	0
15020	0
15027	0
15035	0
15046	0
15053	0
15071	0
15077	0
15085	0
15089	0
15099	0
15105	0
15107	0
15121	0
15124	0
15133	0
15136	0
15139	0
15149	0
15154	0
15168	0
15173	0
15182	0
15185	0
15193	0
15197	0
15201	0
15204	0
15206	0
15210	0
15215	0
15220	0
15232	0
15241	0
15250	0
15253	0
15259	0
15263	0
15279	0
15284	0
15293	0
15300	0
15304	0
15306	0
15309	0
15319	0
15325	0
15336	0
15338	0
15341	0
15349	0
15364	0
15384	0
15386	0
15392	0
15394	0
15396	0
15404	0
15406	0
15413	0
15417	0
15421	0
15427	0
15430	0
15432	0
15438	0
15445	0
15458	0
15460	0
15465	0
15472	0
15479	0
15484	0
15492	0
[truncated: 764,102+ more rows]
