# Supplementary material for: Genome-wide protein–DNA interaction site mapping in bacteria using a double-stranded DNA-specific cytosine deaminase
Source: Nat Microbiol. 2022 Jun 1;7(6):844–55. doi: 10.1038/s41564-022-01133-9 (PMC9159945; doi:10.1038/s41564-022-01133-9)
Supplement: Source Data Fig. 3 — Values used for generating graphs. [file 41564_2022_1133_MOESM5_ESM.xlsx]

## Sheet: Fig. 3a
position	moving average, 75 bp window		Position	fitted curve
581799	0		581632	0.000255492
581801	0		581913	0.000285498
581806	0		582139	0.00031256
581813	0		582352	0.000340759
581818	0		582660	0.00038727
581874	0		582919	0.000432602
581913	0.000380423		583119	0.000472454
581916	0.000380423		583416	0.000540991
581924	0.000338154		583647	0.000603965
581931	0.000304339		583930	0.000695704
581935	0.000304339		584241	0.000821745
581939	0.000304339		584405	0.000901919
581942	0.000276672		584663	0.00105403
581946	0.000253616		584864	0.00120048
581954	0		585118	0.00143568
581964	0		585358	0.00173078
581978	0		585612	0.00216023
581983	0		585891	0.00285998
581986	0		586098	0.00363528
582002	0		586418	0.00558115
582007	0		586629	0.0075126
582018	0.000334768		586833	0.00824935
582021	0.000334768		587078	0.00600192
582023	0.000334768		587381	0.00395315
582047	0.000301291		587594	0.00305914
582052	0.000273901		587798	0.00246488
582058	0.000301291		588138	0.0018048
582065	0.000334768		588389	0.00147791
582073	0.000334768		588638	0.00123711
582076	0.000273901		588915	0.00103323
582079	0.000251076		589129	0.000908363
582088	0.000273901		589398	0.000780923
582098	0		589596	0.000703336
582111	0		589848	0.000619383
582113	0		590170	0.000531147
582116	0		590322	0.000495395
582126	0		590678	0.000423235
582138	0		590845	0.00039416
582146	0		591053	0.000361142
582149	0		591383	0.000315626
582178	0.000733316		591563	0.000293565
582183	0.000628556
582188	0.000733316
582199	0.000628556
582217	0.000628556
582222	0.000628556
582235	0.00128081
582243	0.00057072
582259	0.000507306
582262	0.000507306
582276	0.000456576
582279	0.000415069
582286	0.000456576
582295	0.000415069
582298	0.000456576
582308	0
582311	0
582316	0
582326	0
582358	0
582362	0
582364	0
582369	0
582379	0
582381	0
582384	0
582393	0
582397	0
582400	0
582407	0
582411	0
582413	0
582416	0
582418	0.000287039
582420	0.000287039
582440	0.000334878
582447	0.000309118
582454	0.000365322
582457	0.000401854
582461	0.000401854
582473	0.000401854
582478	0.000401854
582483	0.000365322
582488	0.000401854
582498	0
582513	0
582519	0
582526	0
582528	0
582531	0
582534	0
582537	0
582544	0
582546	0
582552	0
582559	0
582561	0
582582	0.000206506
582587	0.00022528
582591	0.000247808
582597	0.000275342
582604	0.00030976
582606	0.00030976
582612	0.000247808
582618	0.00022528
582646	0.000354011
582648	0.000354011
582651	0.000413013
582663	0.000455008
582669	0.000341256
582698	0.000341256
582701	0.000390006
582703	0.000341256
582707	0.000341256
582713	0.000303338
582727	0.000273005
582739	0
582741	0
582747	0
582756	0
582775	0
582780	0
582783	0
582822	0
582833	0
582844	0
582857	0.000928531
582861	0.000928531
582864	0.0011435
582866	0.00132702
582874	0.00144766
582879	0.00169377
582894	0.00156348
582898	0.00156348
582900	0.00169377
582903	0.00184775
582915	0.00225837
582921	0.00225837
582927	0.00203253
582934	0.00122666
582955	0.000582625
582963	0.000582625
582972	0.000647361
582976	0.000647361
582979	0.000529659
582988	0.000485521
582990	0.000485521
582996	0.000485521
583008	0.000485521
583014	0.000252748
583016	0.000231686
583020	0.000252748
583031	0
583038	0
583046	0
583053	0
583085	0.000434105
583097	0.000434105
583102	0.000347284
583104	0.000315713
583114	0.000267142
583116	0.000267142
583119	0.000267142
583125	0.00024806
583135	0.000217053
583138	0.000217053
583140	0.000217053
583149	0.000204285
583151	0.000192936
583157	0
583162	0
583164	0
583166	0
583168	0
583176	0
583183	0
583185	0
583188	0
583201	0
583203	0
583212	0
583215	0
583236	0
583240	0
583242	0
583269	0
583274	0
583281	0
583283	0
583292	0
583305	0
583308	0
583323	0
583329	0
583338	0
583358	0
583363	0
583366	0
583377	0
583405	0.000843768
583413	0.000843768
583416	0.00101252
583425	0.000843768
583437	0.000843768
583458	0
583485	0
583512	0.000217116
583528	0.000217116
583531	0.000217116
583533	0.000217116
583537	0.000217116
583540	0.00092916
583545	0.000844691
583548	0.0007743
583550	0.000844691
583576	0.000796112
583578	0.000796112
583583	0.000868485
583588	0.00106148
583592	0.000955334
583601	0.000985195
583608	0.000909411
583613	0.000909411
583615	0.000373733
583626	0.000407708
583633	0.000344984
583636	0.000344984
583645	0.000373733
583653	0.000252112
583656	0.0002269
583665	0.000252112
583668	0.0002269
583670	0.0002269
583692	0.000949079
583705	0.00106771
583715	0.0015474
583726	0.00120353
583729	0.00108318
583734	0.00120353
583748	0.00120353
583759	0.00087925
583761	0.000781555
583764	0.000254453
583778	0.000254453
583797	0
583800	0
583803	0
583812	0
583825	0
583830	0
583854	0.000892507
583856	0.000892507
583864	0.000991675
583870	0.00111563
583872	0.000991675
583878	0.000892507
583881	0.000892507
583888	0.000892507
583909	0.000991675
583912	0.00111563
583932	0
583936	0.000792977
583938	0.000792977
583952	0.000792977
583959	0.00096307
583961	0.00096307
583973	0.00096307
583978	0.00120384
583987	0.00107008
583990	0.00107008
583999	0.00120384
584023	0.000415651
584025	0.000498781
584030	0
584077	0
584084	0
584091	0
584106	0
584113	0
584121	0
584139	0
584142	0
584146	0
584152	0
584156	0
584166	0
584171	0
584178	0
584186	0
584241	0.0011236
584269	0.000842697
584271	0.000842697
584279	0
584311	0.00157674
584321	0.00189209
584337	0.00118255
584343	0.00105116
584346	0.00105116
584361	0.00135149
584367	0.00118255
584373	0.00118255
584377	0.00190052
584400	0.000574372
584413	0.000717965
584415	0.000820531
584422	0.000820531
584428	0.000820531
584431	0.000717965
584433	0.000717965
584468	0.000866275
584475	0.000990028
584483	0.000866275
584490	0.000866275
584502	0.000866275
584505	0.000866275
584511	0.000866275
584514	0.000990028
584545	0
584557	0.00126215
584574	0.00105179
584583	0.00105179
584586	0.00105179
584598	0.000901537
584617	0.00109985
584625	0.000355435
584635	0.000355435
584643	0.00104841
584646	0.00138985
584661	0.00181993
584673	0.0023114
584676	0.00211878
584679	0.0019558
584682	0.00176441
584685	0.00191145
584691	0.00176441
584704	0.00176441
584709	0.00176441
584712	0.00191145
584716	0.00133248
584718	0.00145361
584727	0.00128077
584733	0.000675769
584750	0
584772	0.000791689
584774	0.000791689
584776	0.000703723
584778	0.000703723
584793	0.00103883
584799	0.00093495
584802	0.00093495
584812	0.00093495
584825	0.00116869
584835	0.00103883
584841	0.000430856
584846	0.000430856
584864	0
584868	0
584888	0.000870788
584906	0.00069663
584934	0.000580525
584936	0.000580525
584939	0.000580525
584951	0.000554231
584965	0.000554231
584979	0.00386319
585015	0.00167816
585018	0.00140105
585020	0.00140105
585022	0.00140105
585024	0.00140105
585028	0.00140105
585030	0.00140105
585040	0.00129327
585042	0.00129327
585046	0.00129327
585052	0.00129327
585054	0.0003604
585072	0.000520578
585091	0.000359161
585094	0.000419022
585096	0.000419022
585117	0.0021338
585121	0.0021338
585141	0.0032437
585147	0.00294881
585149	0.00294881
585153	0.00283431
585159	0.00286099
585169	0.00228879
585171	0.00228879
585174	0.00228879
585184	0.00228879
585188	0.00176398
585190	0.00176398
585192	0.00135707
585199	0.00147016
585202	0.00147016
585204	0.00147016
585220	0.000400827
585225	0.00044091
585246	0.00098832
585253	0.00098832
585270	0.00148248
585273	0.00118598
585308	0.00999908
585312	0.00984014
585316	0.00984014
585318	0.00984014
585321	0.00984014
585336	0.00787211
585340	0.00787211
585347	0.00830797
585361	0.00924727
585363	0.00924727
585383	0.00163496
585395	0.00113105
585397	0.000969474
585418	0.00195606
585434	0.0020711
585440	0.00257927
585458	0.00249487
585462	0.00249487
585477	0.00194045
585483	0.00156425
585492	0.00156425
585508	0.00128517
585510	0.00128517
585513	0.00115666
585530	0.000512663
585532	0.0004557
585534	0.0004557
585550	0.000646838
585562	0.00120219
585568	0.00133577
585574	0.000990075
585576	0.000990075
585582	0.00159664
585591	0.00159664
585610	0.00233125
585618	0.00265917
585625	0.00265917
585634	0.00275831
585636	0.00241352
585657	0.00160738
585667	0.00142878
585673	0.000694164
585677	0.000694164
585694	0.000567952
585696	0.000624747
585702	0.000624747
585707	0
585712	0
585726	0.000902258
585731	0.000812032
585744	0.00158777
585759	0.0018146
585765	0.0018146
585774	0.00255795
585791	0.00298427
585798	0.00195706
585811	0.00195706
585841	0.00238248
585853	0.0018183
585862	0.0018183
585868	0.00129878
585873	0.00129878
585903	0.00257712
585905	0.00257712
585913	0.00178968
585915	0.00178968
585936	0.0031603
585955	0.00465048
585961	0.00406917
585963	0.00406917
585980	0.00361281
585984	0.00331174
585986	0.00305699
585993	0.00275315
586002	0.00305219
586008	0.00440811
586010	0.00440811
586013	0.00411424
586019	0.0052865
586023	0.00510501
586032	0.00554051
586034	0.00514476
586040	0.00480177
586043	0.00450166
586050	0.00403362
586053	0.00399219
586058	0.00439873
586070	0.00322419
586073	0.00345449
586077	0.00345449
586079	0.00179043
586086	0.00193963
586094	0.000569164
586096	0.000569164
586098	0.000569164
586105	0.000517422
586133	0
586137	0
586150	0
586152	0
586172	0
586177	0.00101639
586210	0.00314124
586213	0.00314124
586218	0.00345537
586225	0.00314124
586227	0.00314124
586229	0.00314124
586231	0.00314124
586233	0.00314124
586236	0.00314124
586238	0.00314124
586262	0.00387334
586299	0.00160118
586329	0.00160118
586331	0.00160118
586337	0
586381	0.00322655
586389	0.00282323
586394	0.00282323
586399	0.00342762
586402	0.00359356
586407	0.0030407
586412	0.00285198
586425	0.00318812
586432	0.00292108
586437	0.00233471
586439	0.00216795
586441	0.00216795
586444	0.0023065
586447	0.00210587
586449	0.00210587
586458	0.00226358
586465	0.00242526
586475	0.00130849
586477	0.00141753
586480	0.0015464
586491	0.00152887
586495	0.00278394
586505	0.00284966
586521	0.00620427
586532	0.00824195
586551	0.0107713
586553	0.0112386
586559	0.0209236
586566	0.0186308
586577	0.0162686
586584	0.0162686
586589	0.0165358
586595	0.0170345
586600	0.0173598
586602	0.0173598
586611	0.023262
586613	0.023262
586646	0.0132254
586655	0.0160308
586659	0.0160308
586669	0.0160308
586675	0.0160308
586679	0.0160308
586682	0.0144277
586685	0.00887307
586690	0.0108823
586718	0.0113743
586720	0.0115026
586723	0.0134198
586727	0.0120471
586741	0.0132376
586763	0.0118849
586767	0.0142619
586773	0.0142619
586778	0.0142619
586833	0.0148622
586835	0.0132109
586841	0.0132109
586846	0.0132109
586848	0.0118898
586857	0.0118898
586860	0.0108089
586868	0.00990814
586872	0.00990814
586884	0.00121246
586895	0.0013337
586904	0.00148189
586909	0.00247268
586914	0.00326814
586917	0.00326814
586926	0.00297104
586943	0.00363127
586947	0.00408517
586951	0.00408517
586955	0.0054469
586959	0.0054469
587000	0.00725157
587003	0.00621563
587013	0.00621563
587017	0.00793118
587020	0.00793118
587030	0.00793118
587039	0.00753422
587051	0.00788292
587053	0.00788292
587078	0.0114944
587086	0.00894013
587095	0.00657374
587100	0.00657374
587107	0.00657374
587117	0.00338004
587122	0.00360697
587130	0.00366052
587148	0.000807044
587150	0.000807044
587157	0.00161053
587178	0.00147709
587188	0.00147709
587196	0.000849386
587210	0.00114854
587212	0.00114854
587214	0.00114854
587217	0.00127615
587223	0.00127615
587232	0.000887263
587237	0.000887263
587263	0.00244165
587265	0.00253554
587272	0.00337921
587279	0.00334691
587287	0.00334691
587289	0.00490659
587302	0.00490659
587306	0.00509608
587309	0.00509608
587314	0.00509608
587325	0.0041518
587333	0.00431256
587351	0.00561267
587358	0.00610382
587362	0.00610382
587366	0.00466386
587370	0.00423987
587381	0.0043997
587384	0.00406127
587389	0.00460474
587391	0.00460474
587405	0.00566238
587408	0.00563374
587411	0.00563374
587420	0.00481631
587422	0.00346952
587455	0.00702596
587461	0.00701943
587467	0.00744865
587471	0.00662102
587485	0.00538973
587498	0.0052981
587500	0.0050745
587504	0.0050745
587506	0.00306294
587509	0.00267588
587513	0.00267588
587519	0.00267588
587524	0.0029732
587526	0.0029732
587564	0.00119517
587566	0.00119517
587593	0.00144835
587598	0.00124145
587611	0.00118266
587613	0.00118266
587631	0.00137114
587641	0.00170417
587652	0.00163259
587657	0.00163259
587669	0.00190469
587674	0.00190469
587678	0.00190469
587719	0.00117131
587724	0.00309113
587752	0.00352689
587759	0.00352689
587761	0.00320627
587765	0.00320627
587767	0.00320627
587772	0.00320627
587777	0.00293908
587788	0.00293908
587790	0.00288682
587798	0.00288682
587800	0.00198133
587813	0.00297893
587828	0.00191755
587842	0.00219548
587852	0.00219548
587855	0.00197593
587860	0.00197593
587866	0.00197593
587869	0.00197593
587878	0.00151994
587886	0.000832505
587891	0.000773041
587903	0.000315632
587908	0
587910	0
587913	0
587920	0
587925	0
587927	0
587933	0
587940	0
587948	0
587958	0
587979	0
587987	0
587992	0
588000	0
588005	0
588010	0
588025	0.000278046
588037	0.000473065
588039	0.000516071
588042	0.000516071
588055	0.000516071
588061	0.000436675
588068	0.000473065
588070	0.000473065
588072	0.000473065
588085	0.000567678
588087	0.000567678
588093	0.00195564
588097	0.00195564
588111	0.0043412
588126	0.0043412
588129	0.0043412
588138	0.00489907
588142	0.00488811
588160	0.00469232
588162	0.00469232
588170	0.00397559
588173	0.00397559
588176	0.00447253
588182	0.00179211
588189	0.0015681
588224	0.00102762
588247	0.000908815
588252	0.000743576
588254	0.000743576
588259	0.000681611
588261	0.000681611
588263	0.000681611
588274	0.000629179
588279	0.000629179
588285	0.000629179
588289	0.000629179
588295	0.00142512
588300	0.00114931
588307	0.000892207
588318	0.000991341
588330	0.00111526
588334	0.00127458
588348	0.00171558
588359	0.00267734
588377	0.00168599
588380	0.00168599
588383	0.00168599
588387	0.00189674
588396	0.00168599
588399	0.00168599
588407	0.0015174
588430	0.00129642
588434	0.000958469
588439	0.000958469
588458	0.00197109
588461	0.00197109
588468	0.00197109
588471	0.00177398
588476	0.0020206
588484	0.00224512
588501	0.00252576
588506	0.00128665
588511	0.00144748
588535	0.000224201
588540	0.000246621
588542	0.000246621
588549	0
588554	0
588556	0
588569	0
588572	0.000204282
588582	0.000249678
588591	0.000249678
588608	0.000280888
588617	0.000321015
588627	0.000374517
588642	0.00179151
588645	0.00179151
588667	0.00134277
588672	0.0012085
588675	0.00109863
588684	0.0012085
588693	0.00109863
588697	0.00109863
588701	0.00109863
588709	0.000558152
588711	0
588718	0
588725	0
588748	0
588754	0
588773	0
588782	0.000368538
588787	0.000368538
588801	0.00032759
588812	0.00032759
588819	0.000809519
588821	0.000899466
588831	0.00130134
588833	0.00130134
588845	0.00146401
588853	0.00125197
588863	0.00146063
588899	0.000891302
588907	0.000439191
588911	0.000439191
588914	0.000439191
588919	0.000390392
588923	0.000390392
588930	0.000351353
588939	0.000390392
588953	0.00140175
588966	0.001602
588985	0.001602
588988	0.00202395
589002	0.00204506
589014	0.00227229
589020	0.00227229
589024	0.00227229
589033	0.00115458
589036	0.00115458
589038	0.00115458
589061	0.00172644
589079	0.000949497
589093	0.000569698
589119	0.000712123
589126	0.000712123
589147	0
589190	0.00317005
589200	0.00253604
589213	0.00181146
589216	0.00181146
589230	0.00211337
589239	0.00169118
589249	0.00140932
589280	0
589298	0
589300	0
589303	0
589312	0.000698903
589321	0.000798747
589327	0.000798747
589346	0.00111825
589380	0.000698903
589384	0
589387	0
589402	0
589407	0
589411	0
589413	0
589418	0
589432	0
589434	0
589437	0
589440	0
589442	0
589454	0.000291158
589461	0.000291158
589476	0.000320274
589487	0.000320274
589489	0.000320274
589496	0.00035586
589501	0.000400342
589503	0.000400342
589519	0.00191167
589521	0.00205749
589546	0.00285317
589553	0.00285317
589555	0.00285317
589558	0.00317019
589560	0.00356646
589563	0.00356646
589571	0.00309382
589579	0.00309382
589605	0.00249086
589608	0.00249086
589629	0.00200408
589633	0.00200408
589642	0.00206571
589654	0.00241069
589674	0.000487094
589708	0.0016118
589710	0.0016118
589719	0.000802346
589751	0.00100293
589754	0.000802346
589778	0.000418068
589791	0.000418068
589801	0.000501682
589806	0.000418068
589818	0.000418068
589839	0.00195051
589855	0.00144883
589862	0.00144883
589877	0.00144883
589894	0.00120736
589900	0
589916	0
589918	0
589943	0
589954	0
589959	0
589970	0
589972	0
590004	0
590015	0
590021	0
590035	0
590037	0
590040	0
590053	0
590058	0
590077	0.000388941
590086	0.000444505
590091	0.000518589
590094	0.000444505
590104	0.000388941
590131	0.000311153
590136	0.000345726
590138	0.000345726
590152	0
590154	0
590159	0
590164	0
590166	0
590180	0.000507268
590186	0.000507268
590193	0.000634085
590202	0.000634085
590210	0.000634085
590231	0.00128564
590238	0.00167679
590240	0.00188639
590254	0.00169865
590266	0.00152878
590269	0.00169865
590274	0.0013898
590279	0.00169865
590282	0.00169865
590293	0.00213394
590309	0.00193474
590311	0.00174126
590320	0.000966481
590322	0.000966481
590336	0.000869833
590347	0.000966481
590352	0.00108729
590355	0.00108729
590361	0.00044112
590367	0.00044112
590415	0.00175181
590426	0.00175181
590428	0.00175181
590430	0.00175181
590471	0
590483	0
590495	0
590503	0
590511	0
590525	0
590527	0
590532	0
590534	0
590559	0
590567	0
590592	0
590595	0
590599	0
590603	0
590613	0.000246344
590626	0.000610191
590633	0.000610191
590645	0.00067121
590647	0.00067121
590652	0.000745789
590654	0.000745789
590664	0.000745789
590666	0.000745789
590681	0.00116193
590693	0.000613396
590707	0.000701024
590716	0.000613396
590719	0.000701024
590721	0.000701024
590733	0.000701024
590747	0.000613396
590766	0.000263636
590775	0.000263636
590777	0.000263636
590791	0.000210909
590801	0.000162237
590803	0.000162237
590805	0.000162237
590820	0.000162237
590822	0.000162237
590828	0.00052836
590832	0.000415451
590835	0.000415451
590838	0.000387755
590842	0.000447409
590845	0.000484693
590856	0.000484693
590860	0.000528756
590864	0.000528756
590873	0.00072704
590895	0.000969386
590911	0
590924	0
590939	0
590943	0
590954	0
590959	0
590984	0.00151298
590990	0.002206
591001	0.002206
591007	0.00200546
591010	0.00200546
591016	0.00183834
591023	0.00183834
591026	0.00183834
591032	0.00183834
591034	0.00183834
591043	0.00183834
591049	0.000995619
591055	0.000995619
591065	0
591075	0
591089	0
591098	0
591111	0
591124	0
591126	0
591128	0.00020542
591133	0.000189619
591135	0.000189619
591137	0.00020542
591150	0.00020542
591156	0.000176074
591159	0.000164336
591164	0.000189619
591168	0.000189619
591179	0.00020542
591189	0.000176074
591192	0.000176074
591194	0.000176074
591205	0
591208	0
591215	0
591221	0
591223	0
591226	0
591230	0
591234	0.000229743
591238	0.000229743
591254	0.000252717
591271	0.000315896
591279	0.000421195
591288	0.000361024
591297	0.000361024
591304	0.000280797
591323	0
591330	0
591335	0.000403855
591339	0.000403855
591369	0.000471164
591372	0.000471164
591386	0.000471164
591402	0.000282699
591417	0.000458909
591422	0.000458909
591426	0.000509899
591430	0.000509899
591435	0.000458909
591438	0.00041719
591447	0.000458909
591451	0.000458909
591471	0.000458909
591475	0.000509899
591495	0
591497	0
591500	0
591507	0
591514	0.000214227
591522	0.000214227
591524	0.000214227
591528	0.000198925
591530	0.000198925
591532	0.000198925
591538	0.000253177
591548	0.000558388
591551	0.000511856
591562	0.000511856
591576	0.000682474
591587	0.000373036
591589	0.000419665
591592	0.000373036
591598	0.000335732
591613	0.000335732
591622	0
591627	0
591631	0
591639	0
591660	0
591663	0
591673	0
591691	0
591709	0
591716	0
591721	0.000255428
591733	0.000287356
591741	0.000287356
591751	0.000328407
591754	0.000383142
591757	0.000383142

## Sheet: Fig. 3b
position	moving average, 75 bp window
581799	0
581801	0
581806	0
581813	0
581818	0
581874	0
581913	0
581916	0
581924	0
581931	0
581935	0
581939	0
581942	0
581946	0
581954	0
581964	0
581978	0
581983	0
581986	0
582002	0
582007	0
582018	0
582021	0
582023	0
582047	0
582052	0
582058	0
582065	0
582073	0
582076	0
582079	0
582088	0
582098	0
582111	0
582113	0
582116	0
582126	0
582138	0
582146	0
582149	0
582178	0
582183	0
582188	0
582199	0
582217	0
582222	0
582235	0
582243	0
582259	0
582262	0
582276	0
582279	0
582286	0
582295	0
582298	0
582308	0
582311	0
582316	0
582326	0
582358	0
582362	0
582364	0
582369	0
582379	0
582381	0
582384	0
582393	0
582397	0
582400	0
582407	0
582411	0
582413	0
582416	0
582418	0
582420	0
582440	0
582447	0
582454	0
582457	0
582461	0
582473	0
582478	0
582483	0
582488	0
582498	0
582513	0
582519	0
582526	0
582528	0
582531	0
582534	0
582537	0
582544	0
582546	0
582552	0
582559	0
582561	0
582582	0
582587	0
582591	0
582597	0
582604	0
582606	0
582612	0
582618	0
582646	0
582648	0
582651	0
582663	0
582669	0
582698	0
582701	0
582703	0
582707	0
582713	0
582727	0
582739	0
582741	0
582747	0
582756	0
582775	0
582780	0
582783	0
582822	0
582833	0
582844	0
582857	0
582861	0
582864	0
582866	0
582874	0
582879	0
582894	0
582898	0
582900	0
582903	0
582915	0
582921	0
582927	0
582934	0
582955	0
582963	0
582972	0
582976	0
582979	0
582988	0
582990	0
582996	0
583008	0
583014	0
583016	0
583020	0
583031	0
583038	0
583046	0
583053	0
583085	0
583097	0
583102	0.000212815
583104	0.000193468
583114	0.000163704
583116	0.000163704
583119	0.000163704
583125	0.000427703
583135	0.000565597
583138	0.000565597
583140	0.000565597
583149	0.000532326
583151	0.000502753
583157	0.000603303
583162	0.000603303
583164	0.000603303
583166	0.000565597
583168	0.000565597
583176	0.000461427
583183	0.000461427
583185	0.000461427
583188	0.000494386
583201	0.000255143
583203	0.000255143
583212	0
583215	0
583236	0
583240	0
583242	0
583269	0
583274	0
583281	0
583283	0
583292	0
583305	0
583308	0
583323	0
583329	0
583338	0
583358	0
583363	0
583366	0
583377	0
583405	0
583413	0
583416	0
583425	0
583437	0
583458	0
583485	0
583512	0
583528	0
583531	0
583533	0
583537	0
583540	0
583545	0
583548	0
583550	0
583576	0
583578	0
583583	0
583588	0
583592	0
583601	0
583608	0
583613	0
583615	0
583626	0
583633	0
583636	0
583645	0
583653	0
583656	0
583665	0
583668	0
583670	0
583692	0
583705	0
583715	0
583726	0
583729	0
583734	0
583748	0
583759	0
583761	0
583764	0
583778	0
583797	0
583800	0
583803	0
583812	0
583825	0
583830	0
583854	0
583856	0
583864	0
583870	0
583872	0
583878	0
583881	0
583888	0
583909	0
583912	0
583932	0
583936	0
583938	0
583952	0
583959	0
583961	0
583973	0
583978	0
583987	0
583990	0
583999	0
584023	0
584025	0
584030	0
584077	0
584084	0.000523777
584091	0.000523777
584106	0.000392833
584113	0.000349185
584121	0.000314266
584139	0.000314266
584142	0.000285697
584146	0.000314266
584152	0.000314266
584156	0.000314266
584166	0
584171	0
584178	0
584186	0
584241	0
584269	0
584271	0
584279	0
584311	0
584321	0
584337	0
584343	0
584346	0
584361	0
584367	0
584373	0
584377	0
584400	0
584413	0
584415	0
584422	0
584428	0
584431	0
584433	0
584468	0
584475	0
584483	0
584490	0
584502	0
584505	0
584511	0
584514	0
584545	0
584557	0
584574	0
584583	0
584586	0
584598	0
584617	0
584625	0
584635	0
584643	0
584646	0
584661	0.000196474
584673	0.000196474
584676	0.000180102
584679	0.000166248
584682	0.000166248
584685	0.000180102
584691	0.000166248
584704	0.000166248
584709	0.000166248
584712	0.000180102
584716	0.000180102
584718	0.000196474
584727	0.000240135
584733	0
584750	0
584772	0
584774	0
584776	0
584778	0
584793	0
584799	0
584802	0
584812	0.000416074
584825	0.000520092
584835	0.000462304
584841	0.000594391
584846	0.000594391
584864	0.000693457
584868	0.000693457
584888	0
584906	0
584934	0
584936	0
584939	0
584951	0
584965	0
584979	0
585015	0
585018	0
585020	0
585022	0
585024	0
585028	0
585030	0
585040	0
585042	0
585046	0
585052	0
585054	0
585072	0
585091	0
585094	0
585096	0
585117	0
585121	0
585141	0
585147	0
585149	0
585153	0
585159	0
585169	0
585171	0
585174	0
585184	0
585188	0
585190	0
585192	0
585199	0
585202	0
585204	0
585220	0
585225	0
585246	0
585253	0
585270	0
585273	0
585308	0
585312	0
585316	0
585318	0
585321	0
585336	0
585340	0
585347	0
585361	0
585363	0
585383	0
585395	0
585397	0
585418	0
585434	0
585440	0
585458	0
585462	0
585477	0
585483	0
585492	0
585508	0.000425314
585510	0.000425314
585513	0.000382782
585530	0.000478478
585532	0.000425314
585534	0.000425314
585550	0.000382782
585562	0.000382782
585568	0.000425314
585574	0
585576	0
585582	0
585591	0
585610	0
585618	0
585625	0
585634	0
585636	0
585657	0
585667	0
585673	0
585677	0
585694	0
585696	0
585702	0
585707	0
585712	0
585726	0
585731	0
585744	0
585759	0
585765	0
585774	0
585791	0
585798	0
585811	0
585841	0
585853	0
585862	0
585868	0
585873	0
585903	0
585905	0
585913	0
585915	0
585936	0
585955	0
585961	0
585963	0
585980	0
585984	0
585986	0
585993	0
586002	0
586008	0
586010	0
586013	0
586019	0
586023	0
586032	0
586034	0
586040	0
586043	0
586050	0
586053	0
586058	0
586070	0
586073	0
586077	0
586079	0
586086	0
586094	0
586096	0
586098	0
586105	0
586133	0
586137	0
586150	0
586152	0
586172	0
586177	0.000615103
586210	0.000605499
586213	0.000605499
586218	0.000666049
586225	0.000605499
586227	0.000605499
586229	0.000605499
586231	0.000605499
586233	0.000605499
586236	0.000605499
586238	0.000605499
586262	0.000329986
586299	0
586329	0
586331	0
586337	0
586381	0
586389	0
586394	0
586399	0
586402	0
586407	0
586412	0
586425	0
586432	0
586437	0
586439	0
586441	0
586444	0
586447	0
586449	0
586458	0
586465	0
586475	0
586477	0
586480	0
586491	0
586495	0
586505	0
586521	0
586532	0
586551	0
586553	0
586559	0
586566	0
586577	0
586584	0
586589	0
586595	0
586600	0
586602	0
586611	0
586613	0
586646	0
586655	0
586659	0
586669	0
586675	0
586679	0
586682	0
586685	0
586690	0
586718	0
586720	0
586723	0
586727	0
586741	0
586763	0
586767	0
586773	0
586778	0
586833	0
586835	0
586841	0
586846	0
586848	0
586857	0
586860	0
586868	0
586872	0
586884	0
586895	0
586904	0
586909	0
586914	0.000212895
586917	0.000212895
586926	0.000193541
586943	0.00023655
586947	0.000266119
586951	0.000266119
586955	0.000354825
586959	0.000354825
587000	0
587003	0
587013	0
587017	0
587020	0
587030	0
587039	0
587051	0
587053	0
587078	0
587086	0
587095	0
587100	0
587107	0
587117	0
587122	0
587130	0
587148	0
587150	0
587157	0
587178	0
587188	0
587196	0
587210	0
587212	0
587214	0
587217	0
587223	0
587232	0
587237	0
587263	0
587265	0
587272	0
587279	0
587287	0
587289	0
587302	0
587306	0
587309	0
587314	0
587325	0
587333	0
587351	0
587358	0
587362	0
587366	0
587370	0
587381	0
587384	0
587389	0
587391	0
587405	0
587408	0
587411	0
587420	0
587422	0
587455	0
587461	0
587467	0
587471	0
587485	0
587498	0
587500	0
587504	0
587506	0
587509	0
587513	0
587519	0
587524	0
587526	0
587564	0
587566	0
587593	0
587598	0
587611	0
587613	0
587631	0
587641	0
587652	0
587657	0
587669	0
587674	0
587678	0
587719	0
587724	0
587752	0.000232741
587759	0.000232741
587761	0.000211582
587765	0.000211582
587767	0.000211582
587772	0.000211582
587777	0.000193951
587788	0.000193951
587790	0.000211582
587798	0.000211582
587800	0.000232741
587813	0
587828	0
587842	0
587852	0
587855	0
587860	0
587866	0
587869	0
587878	0
587886	0
587891	0
587903	0
587908	0
587910	0
587913	0
587920	0
587925	0
587927	0
587933	0
587940	0
587948	0
587958	0
587979	0
587987	0
587992	0
588000	0
588005	0
588010	0
588025	0
588037	0
588039	0
588042	0
588055	0
588061	0
588068	0
588070	0
588072	0
588085	0
588087	0
588093	0
588097	0
588111	0
588126	0
588129	0
588138	0
588142	0
588160	0
588162	0
588170	0
588173	0
588176	0
588182	0
588189	0
588224	0
588247	0
588252	0
588254	0
588259	0
588261	0
588263	0
588274	0
588279	0
588285	0
588289	0
588295	0
588300	0
588307	0
588318	0
588330	0
588334	0
588348	0
588359	0
588377	0
588380	0
588383	0
588387	0
588396	0
588399	0.000265722
588407	0.00023915
588430	0.000298938
588434	0.000265722
588439	0.000265722
588458	0.000265722
588461	0.000265722
588468	0.000265722
588471	0.00023915
588476	0
588484	0
588501	0
588506	0
588511	0
588535	0
588540	0
588542	0
588549	0
588554	0
588556	0
588569	0
588572	0
588582	0
588591	0
588608	0
588617	0
588627	0
588642	0
588645	0
588667	0
588672	0
588675	0
588684	0
588693	0
588697	0
588701	0
588709	0
588711	0
588718	0
588725	0
588748	0
588754	0
588773	0
588782	0
588787	0
588801	0
588812	0
588819	0
588821	0
588831	0
588833	0
588845	0
588853	0
588863	0
588899	0
588907	0
588911	0
588914	0
588919	0
588923	0
588930	0
588939	0
588953	0
588966	0
588985	0.000293753
588988	0.000257034
589002	0.000205627
589014	0.000228474
589020	0.000228474
589024	0.000228474
589033	0.000257034
589036	0.000257034
589038	0.000257034
589061	0
589079	0
589093	0
589119	0
589126	0
589147	0
589190	0
589200	0.000566186
589213	0.000404418
589216	0.000404418
589230	0.000471821
589239	0.000566186
589249	0.000471821
589280	0.000409156
589298	0.000350705
589300	0.000350705
589303	0.000350705
589312	0.000306867
589321	0.000350705
589327	0.000350705
589346	0.000490987
589380	0
589384	0
589387	0
589402	0.000353337
589407	0.000298978
589411	0.000298978
589413	0.000298978
589418	0.000298978
589432	0.000323893
589434	0.000323893
589437	0.000323893
589440	0.000323893
589442	0.000323893
589454	0.000353337
589461	0.000353337
589476	0
589487	0
589489	0
589496	0
589501	0
589503	0
589519	0.000241452
589521	0.000219502
589546	0.000241452
589553	0.000241452
589555	0.000241452
589558	0.000268281
589560	0.000301816
589563	0.000301816
589571	0.000241452
589579	0.000241452
589605	0
589608	0
589629	0
589633	0
589642	0
589654	0
589674	0
589708	0
589710	0
589719	0
589751	0
589754	0
589778	0
589791	0.000422319
589801	0.000506783
589806	0.000422319
589818	0.000422319
589839	0.000506783
589855	0.000506783
589862	0
589877	0
589894	0
589900	0
589916	0
589918	0
589943	0
589954	0
589959	0
589970	0
589972	0
590004	0
590015	0
590021	0
590035	0
590037	0
590040	0
590053	0
590058	0
590077	0
590086	0
590091	0
590094	0
590104	0
590131	0
590136	0
590138	0
590152	0
590154	0
590159	0
590164	0
590166	0
590180	0
590186	0
590193	0
590202	0
590210	0
590231	0
590238	0
590240	0
590254	0
590266	0
590269	0
590274	0
590279	0
590282	0
590293	0.000262494
590309	0.00029166
590311	0.000262494
590320	0.00029166
590322	0.00029166
590336	0.000262494
590347	0.00029166
590352	0.000328118
590355	0.000328118
590361	0
590367	0
590415	0
590426	0
590428	0
590430	0
590471	0
590483	0
590495	0
590503	0
590511	0
590525	0
590527	0
590532	0
590534	0
590559	0
590567	0
590592	0
590595	0
590599	0
590603	0
590613	0
590626	0
590633	0
590645	0
590647	0
590652	0
590654	0
590664	0
590666	0
590681	0
590693	0
590707	0
590716	0
590719	0
590721	0
590733	0
590747	0
590766	0
590775	0
590777	0
590791	0
590801	0
590803	0
590805	0
590820	0
590822	0
590828	0
590832	0
590835	0
590838	0
590842	0
590845	0
590856	0
590860	0
590864	0
590873	0
590895	0
590911	0
590924	0
590939	0
590943	0
590954	0
590959	0
590984	0
590990	0
591001	0
591007	0
591010	0
591016	0
591023	0
591026	0
591032	0
591034	0
591043	0
591049	0
591055	0
591065	0
591075	0
591089	0
591098	0
591111	0
591124	0
591126	0
591128	0
591133	0
591135	0
591137	0
591150	0
591156	0
591159	0
591164	0
591168	0
591179	0
591189	0
591192	0
591194	0
591205	0
591208	0
591215	0
591221	0.000167379
591223	0.000167379
591226	0.000167379
591230	0.000197811
591234	0.000197811
591238	0.000197811
591254	0.000217592
591271	0.00027199
591279	0.000362654
591288	0.000310846
591297	0
591304	0
591323	0
591330	0
591335	0.000455614
591339	0.000455614
591369	0.000531549
591372	0.000531549
591386	0.000531549
591402	0.00031893
591417	0
591422	0
591426	0
591430	0
591435	0
591438	0
591447	0
591451	0
591471	0
591475	0
591495	0.000309344
591497	0.000309344
591500	0.000309344
591507	0.000285548
591514	0.000285548
591522	0.000285548
591524	0.000285548
591528	0.000265152
591530	0.000265152
591532	0.000265152
591538	0.000337466
591548	0.000337466
591551	0.000309344
591562	0
591576	0
591587	0
591589	0
591592	0
591598	0
591613	0
591622	0
591627	0
591631	0
591639	0
591660	0
591663	0
591673	0
591691	0
591709	0
591716	0
591721	0
591733	0
591741	0
591751	0
591754	0
591757	0

## Sheet: Fig. 3c
position	moving average, 75 bp window		Position	fitted curve
4052788	0		4.05287e+06	0.000142507
4052797	0		4053124	0.00015066
4052814	0		4.05336e+06	0.000159455
4052820	0		4.05362e+06	0.000170815
4052828	0		4.05388e+06	0.000184577
4052841	0		4054223	0.000207288
4052846	0		4.05429e+06	0.00021263
4052856	0		4.0546e+06	0.000240681
4052862	0		4.05492e+06	0.000279641
4052879	0		4.0551e+06	0.000306706
4052898	0		4.05542e+06	0.000372155
4052904	0		4.05563e+06	0.000428745
4052913	0		4.05582e+06	0.00049523
4052924	0		4.05617e+06	0.000673507
4052932	0		4056260	0.000735089
4052945	0		4056598	0.00107848
4052988	0		4.05689e+06	0.00161109
4052990	0		4.05711e+06	0.00232522
4052997	0		4.05735e+06	0.00358617
4053005	0		4.05769e+06	0.00636727
4053014	0		4.05788e+06	0.00553798
4053023	0		4.05814e+06	0.00341604
4053030	0		4.05837e+06	0.00222736
4053033	0		4.05861e+06	0.00152359
4053042	0		4.05883e+06	0.00112232
4053050	0		4.05911e+06	0.000807569
4053055	0		4.05937e+06	0.000623632
4053058	0		4059621	0.000502402
4053067	0		4.05993e+06	0.000400995
4053069	0		4.06008e+06	0.00036282
4053076	0		4.06038e+06	0.000304056
4053090	0.00022819		4.06057e+06	0.000275997
4053092	0.000210637		4.0608e+06	0.000247531
4053102	0.000460162		4.06118e+06	0.000211451
4053106	0.000501995		4.06141e+06	0.000195107
4053113	0.000552194		4061608	0.000183059
4053122	0.000501995		4.06187e+06	0.000169336
4053124	0.000501995		4.06213e+06	0.000158413
4053129	0.000552194		4.06237e+06	0.000149555
4053134	0.000552194		4.06263e+06	0.000141338
4053153	0.000613549
4053156	0.000613549
4053167	0.000347958
4053174	0
4053187	0
4053195	0
4053200	0
4053220	0
4053225	0
4053228	0
4053231	0
4053235	0
4053241	0
4053244	0
4053251	0
4053253	0
4053262	0
4053268	0
4053274	0
4053289	0
4053297	0
4053302	0
4053305	0
4053315	0
4053318	0
4053335	0
4053344	0
4053352	0
4053364	0
4053368	0
4053374	0
4053380	0
4053394	0
4053399	0
4053408	0
4053414	0
4053416	0
4053418	0
4053423	0
4053425	0
4053429	0
4053438	0
4053441	0
4053443	0
4053459	0
4053522	0
4053537	0.000544681
4053554	0.000423641
4053563	0.000381277
4053569	0.000346615
4053572	0.000346615
4053574	0.000346615
4053579	0.000381277
4053590	0.000346615
4053594	0.000381277
4053598	0.000346615
4053604	0.000347879
4053618	0.000379504
4053634	0.000548973
4053639	0.000598879
4053641	0.000598879
4053644	0.000658767
4053649	0.000598879
4053652	0.000598879
4053663	0.000598879
4053665	0.000598879
4053671	0.000548973
4053685	0.000301641
4053690	0.000344733
4053703	0.000402188
4053723	0
4053735	0
4053754	0
4053763	0
4053774	0.000373809
4053781	0.000373809
4053788	0.000345054
4053791	0.000320407
4053793	0.000345054
4053796	0.000345054
4053801	0.000345054
4053803	0.000345054
4053807	0.000320407
4053809	0.000527924
4053822	0.000565633
4053828	0.000565633
4053836	0.000659905
4053842	0.000719896
4053846	0.000791886
4053852	0.000708374
4053864	0.000643976
4053867	0.000708374
4053875	0.000708374
4053885	0.000405621
4053892	0.000405621
4053901	0.000304215
4053910	0.000331871
4053917	0.000796649
4053925	0.000492433
4053932	0.0005372
4053935	0.0005372
4053938	0.000492433
4053940	0.0005372
4053948	0.0005372
4053951	0.000492433
4053959	0.000492433
4053975	0.000656578
4053982	0.00073865
4053987	0.000480011
4053995	0
4054018	0
4054025	0
4054027	0
4054038	0
4054047	0
4054073	0
4054094	0
4054110	0
4054113	0
4054115	0
4054139	0
4054155	0
4054186	0.000689751
4054188	0.000689751
4054197	0.00080471
4054214	0.000536473
4054220	0.000402355
4054223	0.000371405
4054237	0.000579242
4054241	0.000579242
4054244	0.000537868
4054252	0.000579242
4054254	0.000579242
4054257	0.000537868
4054259	0.000537868
4054268	0.000505408
4054272	0.000505408
4054274	0.000505408
4054279	0.000583163
4054293	0.000583163
4054296	0.000583163
4054301	0.00063176
4054305	0.000583163
4054320	0.000443566
4054327	0.000406602
4054329	0.000375325
4054331	0.000406602
4054342	0.000443566
4054344	0
4054355	0
4054360	0
4054366	0
4054371	0
4054398	0
4054420	0
4054425	0
4054430	0
4054441	0
4054444	0
4054449	0
4054454	0
4054467	0
4054470	0
4054487	0
4054499	0
4054512	0
4054515	0.000748717
4054527	0.000748717
4054531	0.000673846
4054535	0.000673846
4054537	0.000748717
4054551	0.000673846
4054554	0.00102209
4054568	0.000929172
4054575	0.00113565
4054581	0.00102209
4054591	0.000316585
4054599	0.000316585
4054604	0.000290203
4054608	0.000987652
4054618	0.000911679
4054622	0.000987652
4054627	0.000987652
4054634	0.000643799
4054639	0.000643799
4054642	0.000697449
4054647	0.000697449
4054650	0.000697449
4054667	0.000836939
4054669	0.000836939
4054673	0.000836939
4054680	0
4054696	0
4054710	0
4054712	0
4054716	0
4054728	0
4054733	0
4054738	0
4054744	0
4054766	0
4054772	0
4054777	0
4054780	0
4054788	0
4054790	0
4054795	0
4054800	0
4054802	0
4054807	0
4054834	0
4054851	0.000453755
4054853	0.000397035
4054856	0.000759453
4054872	0.00106386
4054876	0.00106386
4054879	0.00106386
4054889	0.000886546
4054891	0.000967141
4054894	0.00134122
4054903	0.00122946
4054920	0.00105247
4054922	0.00105247
4054925	0.000964765
4054930	0.00095348
4054933	0.000668479
4054943	0.000668479
4054949	0.000903658
4054960	0.000903658
4054964	0.000994023
4054979	0.000647258
4054985	0.000647258
4054990	0.000647258
4054992	0.000647258
4055005	0.00040693
4055020	0.000325544
4055026	0.000676062
4055033	0.000826298
4055044	0.000929585
4055052	0.000743668
4055055	0.000743668
4055059	0.000826298
4055062	0.000826298
4055086	0.000929585
4055088	0.000929585
4055106	0
4055122	0
4055126	0
4055128	0
4055130	0
4055134	0
4055137	0
4055148	0
4055153	0.000262658
4055165	0.000286536
4055176	0.000393987
4055181	0.000350211
4055189	0.000393987
4055199	0.000450271
4055205	0.000450271
4055216	0.000450271
4055237	0
4055251	0
4055296	0.000533936
4055303	0.000533936
4055305	0.000533936
4055308	0.000533936
4055316	0.000427149
4055318	0.000427149
4055321	0.000388317
4055323	0.000388317
4055347	0.000427149
4055353	0.000427149
4055357	0.00047461
4055363	0
4055377	0
4055379	0
4055392	0
4055399	0
4055401	0
4055412	0
4055433	0.000706877
4055436	0.000706877
4055448	0.00080786
4055454	0.00080786
4055464	0.0010217
4055479	0.00114941
4055491	0.0010217
4055494	0.000393365
4055498	0.000393365
4055512	0.000393365
4055525	0.000321844
4055527	0.000295023
4055529	0.000295023
4055546	0.000284485
4055551	0.000284485
4055555	0.000284485
4055560	0.000284485
4055564	0.000310347
4055566	0.000341381
4055573	0.000341381
4055576	0.000310347
4055585	0.000341381
4055607	0.0015219
4055611	0.00114352
4055629	0.00114352
4055650	0.000952935
4055658	0.000952935
4055667	0
4055671	0
4055677	0.000448896
4055711	0.000448896
4055721	0.00102452
4055725	0.00102452
4055729	0.00102452
4055734	0.00102452
4055751	0.000593392
4055753	0.000593392
4055756	0.000543942
4055758	0.000502101
4055775	0.000593392
4055777	0.000593392
4055782	0.000543942
4055793	0.00022748
4055795	0
4055799	0
4055809	0
4055815	0
4055821	0
4055824	0
4055838	0.00047606
4055842	0.00047606
4055858	0.00047606
4055862	0.000595075
4055866	0.000595075
4055872	0.000595075
4055881	0.000595075
4055883	0.000595075
4055910	0.000281768
4055915	0.000281768
4055930	0.00037569
4055942	0.00032202
4055945	0.00032202
4055947	0.000281768
4055968	0
4055983	0
4055990	0
4056000	0
4056006	0
4056016	0.000315711
4056023	0.000344412
4056026	0.000344412
4056034	0.000344412
4056039	0.000344412
4056047	0.000378853
4056049	0.000378853
4056052	0.000378853
4056064	0.000378853
4056072	0.000344412
4056091	0
4056093	0
4056101	0
4056106	0
4056109	0
4056118	0.000237003
4056126	0.000218772
4056128	0.000218772
4056137	0.000237003
4056141	0.00133352
4056146	0.00145475
4056151	0.00160023
4056160	0.00133352
4056172	0.00145475
4056178	0.00133352
4056189	0.00109652
4056192	0.00109652
4056194	0.00109652
4056199	0.00109652
4056210	0.00151488
4056215	0.00151488
4056217	0.000544604
4056222	0.000544604
4056225	0.00074802
4056236	0.000952025
4056239	0.000952025
4056241	0.000952025
4056260	0.00116359
4056262	0.00104723
4056276	0.00104723
4056284	0.000437448
4056286	0.000437448
4056298	0
4056300	0
4056308	0
4056319	0
4056331	0
4056337	0
4056345	0
4056354	0
4056356	0
4056363	0
4056366	0
4056382	0
4056408	0
4056410	0
4056428	0
4056437	0
4056441	0
4056457	0
4056463	0
4056472	0
4056479	0
4056482	0
4056491	0
4056496	0
4056499	0
4056502	0
4056505	0
4056523	0
4056525	0
4056530	0
4056538	0
4056540	0
4056543	0
4056547	0
4056560	0
4056577	0.000353127
4056582	0.000441409
4056594	0.000392363
4056598	0.000441409
4056601	0.000392363
4056605	0.000392363
4056626	0.000392363
4056628	0.000392363
4056637	0
4056658	0
4056661	0
4056672	0
4056675	0
4056683	0
4056692	0
4056707	0
4056709	0
4056714	0
4056727	0
4056759	0
4056765	0
4056769	0
4056778	0
4056785	0
4056791	0
4056812	0.000875215
4056819	0.00102108
4056825	0.0012253
4056836	0.00153163
4056875	0
4056889	0
4056896	0
4056907	0
4056928	0
4056930	0
4056936	0
4056945	0
4056961	0.000378836
4056966	0.000426191
4056972	0.000340953
4056976	0.000340953
4056983	0.000309957
4057005	0.00113943
4057007	0.00113943
4057009	0.00113943
4057012	0.00122081
4057018	0.00131472
4057020	0.00122081
4057023	0.000912125
4057025	0.000855118
4057029	0.000855118
4057033	0.000855118
4057036	0.000855118
4057040	0.00119083
4057056	0.00134961
4057058	0.00170152
4057060	0.00170152
4057062	0.00137604
4057077	0.00118408
4057080	0.00118408
4057088	0.00107644
4057091	0.00107644
4057095	0.00118408
4057115	0.000834073
4057118	0.000834073
4057142	0.00207874
4057145	0.00207874
4057147	0.00207874
4057149	0.00207874
4057155	0.00233798
4057161	0.00255053
4057166	0.00255053
4057169	0.00233798
4057172	0.00233798
4057177	0.00215814
4057187	0.00249937
4057204	0.00249937
4057213	0.000345657
4057217	0.00107136
4057228	0.00131912
4057235	0.00267847
4057240	0.00284856
4057244	0.00340832
4057253	0.00340832
4057259	0.00369235
4057262	0.00370627
4057266	0.00370627
4057270	0.00370627
4057273	0.00482617
4057280	0.00522836
4057282	0.00570366
4057297	0.00467878
4057303	0.00420307
4057308	0.00306866
4057320	0.0023105
4057325	0.00213277
4057327	0.00198043
4057330	0.00203926
4057333	0.00203926
4057336	0.00178104
4057345	0.00178104
4057347	0.00086834
4057357	0.00107489
4057361	0.00107489
4057364	0.00114655
4057366	0.00114655
4057371	0.00056459
4057378	0.00052695
4057387	0.000777687
4057391	0.000777687
4057398	0.00239294
4057403	0.00256386
4057408	0.00308527
4057410	0.00332259
4057413	0.00332259
4057417	0.00429623
4057429	0.00423413
4057435	0.00390842
4057438	0.00390842
4057444	0.00390842
4057451	0.00508095
4057463	0.00478262
4057470	0.00336774
4057474	0.00285247
4057481	0.00285247
4057500	0.00189071
4057513	0.00302514
4057521	0.00378142
4057524	0.00378142
4057572	0.00101428
4057575	0.00101428
4057579	0.00136574
4057583	0.00232846
4057586	0.00232846
4057589	0.00235843
4057592	0.0022012
4057596	0.00206362
4057599	0.00194223
4057602	0.00194223
4057607	0.00194223
4057615	0.00227203
4057619	0.0024235
4057624	0.00218056
4057629	0.00444728
4057631	0.00478938
4057635	0.0051885
4057649	0.00732893
4057662	0.00983639
4057666	0.00885275
4057675	0.0126468
4057678	0.0121284
4057687	0.0302397
4057702	0.0302397
4057713	0.0286102
4057719	0.0314123
4057722	0.0274858
4057737	0.0271594
4057748	0.0247172
4057758	0.0286479
4057776	0.00599951
4057781	0.00599951
4057799	0.00820742
4057812	0.00820742
4057823	0.0110517
4057852	0.0191926
4057857	0.0191926
4057874	0.0160968
4057884	0.0151254
4057887	0.0151254
4057895	0.0126631
4057905	0.0115119
4057909	0.0105624
4057915	0.00793269
4057925	0.00377225
4057929	0.00377225
4057931	0.00370852
4057941	0.00372013
4057944	0.00398585
4057946	0.00398585
4057950	0.00270289
4057953	0.00308254
4057955	0.00288988
4057968	0.00225947
4057976	0.00225947
4057978	0.00227607
4057984	0.00183839
4057986	0.00183839
4057989	0.00183839
4057992	0.0019798
4058000	0.00263969
4058007	0.00262121
4058014	0.00232255
4058018	0.00256765
4058026	0.00272538
4058030	0.00169297
4058033	0.00169297
4058048	0.00153906
4058052	0.00144046
4058065	0.00144046
4058073	0.000790189
4058076	0.000790189
4058084	0.000718354
4058096	0.000882734
4058101	0.00125335
4058105	0.00125335
4058109	0.0020893
4058120	0.00223853
4058122	0.00241073
4058129	0.0023161
4058134	0.00248154
4058136	0.00248154
4058138	0.00246705
4058141	0.00246705
4058144	0.00295491
4058156	0.0024755
4058163	0.0024724
4058165	0.00230757
4058175	0.00292148
4058177	0.00256375
4058180	0.00315185
4058185	0.00233333
4058192	0.00189583
4058202	0.0016832
4058207	0.0016832
4058210	0.0016832
4058213	0.00154168
4058217	0.00154168
4058223	0.00115661
4058225	0.00115661
4058227	0.00115661
4058231	0.00123922
4058237	0.00115661
4058241	0.00115661
4058249	0.000790145
4058253	0.000588095
4058260	0
4058272	0
4058276	0
4058281	0
4058289	0.000198333
4058291	0.000216363
4058305	0.000483638
4058309	0.000446435
4058312	0.000446435
4058318	0.000483638
4058324	0.000527605
4058330	0.000644851
4058332	0.00103552
4058343	0.000941379
4058348	0.00132462
4058368	0.00115147
4058374	0.00161212
4058378	0.00146556
4058383	0.00161212
4058392	0.00146556
4058394	0.00146556
4058403	0.00124009
4058409	0.000889973
4058415	0.000826404
4058421	0.000612835
4058425	0.000612835
4058435	0.000383876
4058437	0.000354347
4058442	0.000354347
4058449	0
4058451	0
4058469	0
4058471	0
4058473	0
4058479	0
4058482	0
4058489	0
4058493	0
4058495	0
4058497	0
4058502	0.000653932
4058504	0.000775416
4058515	0.000823879
4058517	0.000878805
4058534	0.000878805
4058537	0.000941577
4058539	0.000941577
4058541	0.00101401
4058546	0.00109851
4058548	0.00101401
4058555	0.00101401
4058560	0.00101401
4058565	0.00101401
4058569	0.00101401
4058584	0.000536514
4058586	0.000581223
4058589	0.000536514
4058610	0.000536514
4058612	0.000536514
4058614	0.000536514
4058616	0.000536514
4058619	0.000914954
4058625	0.000914954
4058628	0.000985335
4058637	0.000853957
4058639	0.000800585
4058646	0.000913321
4058655	0.00110903
4058658	0.000657829
4058662	0.000570118
4058668	0.000610841
4058672	0.000570118
4058675	0.000610841
4058678	0.000570118
4058685	0.000610841
4058696	0.000487028
4058698	0.000487028
4058704	0.000527614
4058708	0.000575579
4058713	0.000633137
4058715	0.00188226
4058732	0.00199864
4058750	0.00199864
4058752	0.00224848
4058771	0.00179669
4058774	0.00159706
4058776	0.00159706
4058780	0.00159706
4058796	0.00123454
4058808	0.00143618
4058810	0.00154665
4058819	0.00182786
4058822	0.00182786
4058828	0.00201196
4058831	0.00201196
4058834	0.00201196
4058837	0.00215282
4058845	0.00213681
4058855	0.00227926
4058860	0.00147207
4058863	0.00147207
4058870	0.0015853
4058873	0.00171741
4058876	0.00128022
4058882	0.00117354
4058888	0.00117354
4058897	0.00117354
4058905	0.000617955
4058915	0
4058921	0
4058931	0
4058935	0
4058937	0
4058940	0
4058952	0.000423473
4058955	0.000461971
4058960	0.000461971
4058968	0.000461971
4058978	0.000564631
4058985	0.000508168
4058995	0.000564631
4059008	0.00063521
4059012	0.000508168
4059018	0
4059023	0
4059044	0
4059046	0
4059048	0
4059068	0
4059071	0
4059073	0
4059075	0
4059086	0
4059092	0
4059094	0
4059099	0
4059106	0
4059113	0
4059115	0
4059122	0
4059124	0
4059138	0
4059151	0
4059176	0
4059188	0
4059197	0
4059199	0
4059210	0
4059213	0
4059216	0
4059223	0
4059263	0
4059271	0
4059282	0
4059299	0
4059310	0
4059314	0
4059323	0
4059330	0
4059337	0
4059351	0
4059353	0
4059356	0
4059365	0
4059402	0
4059405	0
4059410	0
4059413	0
4059434	0
4059440	0
4059442	0
4059449	0
4059475	0
4059494	0
4059512	0
4059528	0
4059531	0
4059545	0
4059549	0
4059553	0
4059563	0
4059565	0
4059585	0.000355398
4059593	0.000456941
4059597	0.000456941
4059603	0.000639717
4059621	0.000456941
4059647	0.000533098
4059652	0.000456941
4059660	0
4059666	0
4059676	0
4059688	0
4059702	0
4059720	0
4059751	0
4059761	0.000376978
4059763	0.000376978
4059765	0.000376978
4059768	0.000376978
4059774	0.000314148
4059785	0.000251318
4059790	0.00026927
4059793	0.00026927
4059796	0.000251318
4059807	0.000342707
4059809	0.000342707
4059814	0.000376978
4059819	0.000342707
4059822	0.000342707
4059831	0
4059855	0
4059860	0
4059863	0
4059878	0
4059890	0
4059894	0
4059898	0
4059907	0
4059911	0
4059914	0
4059917	0
4059923	0
4059927	0
4059931	0
4059941	0
4059957	0.000868524
4059963	0.000789567
4059965	0.000789567
4059975	0.000868524
4059984	0.000868524
4059987	0.00128581
4059997	0.00128581
4060000	0.00117866
4060002	0.00117866
4060017	0.00117866
4060024	0.000886085
4060027	0.000959926
4060035	0.000959926
4060038	0.00104719
4060040	0.00104719
4060046	0.000959926
4060056	0.00104719
4060060	0.00104719
4060071	0.00114395
4060077	0.00142994
4060079	0.00163422
4060108	0.000768442
4060117	0.00129195
4060125	0.00113046
4060129	0.00100485
4060146	0.000407176
4060149	0.000366458
4060152	0.000366458
4060155	0.000407176
4060166	0.000407176
4060177	0.000366458
4060186	0.000407176
4060195	0
4060205	0
4060209	0
4060231	0
4060238	0
4060243	0
4060255	0
4060269	0
4060271	0
4060276	0
4060278	0
4060282	0
4060284	0
4060287	0
4060294	0
4060296	0
4060319	0
4060330	0
4060341	0
4060343	0
4060345	0
4060350	0
4060357	0
4060384	0
4060388	0
4060391	0
4060404	0
4060414	0
4060421	0
4060434	0
4060436	0
4060450	0
4060453	0
4060463	0
4060468	0
4060470	0
4060477	0.000260069
4060480	0.000241493
4060482	0.000225393
4060485	0.000225393
4060490	0.000241493
4060493	0.000260069
4060509	0.000492999
4060511	0.000492999
4060516	0.000534082
4060518	0.000582635
4060534	0.000886575
4060543	0.000805978
4060546	0.000805978
4060560	0.000923101
4060562	0.000923101
4060570	0.000839183
4060572	0.000923101
4060585	0.000563903
4060589	0.000516911
4060596	0.000477148
4060607	0.000288166
4060615	0.000435004
4060618	0.000435004
4060621	0.000435004
4060625	0.000167421
4060630	0.0001803
4060634	0.0001803
4060637	0.000167421
4060647	0.000167421
4060650	0.000167421
4060652	0.000167421
4060661	0.000213082
4060668	0.000195325
4060673	0.000213082
4060683	0.00023439
4060700	0
4060702	0
4060704	0
4060721	0.000292396
4060730	0.000263156
4060734	0.000263156
4060738	0.000263156
4060752	0.000263156
4060755	0.000263156
4060761	0.000292396
4060775	0.000292396
4060777	0.000292396
4060788	0.000292396
4060801	0
4060805	0
4060813	0.000432989
4060844	0.000432989
4060852	0.000432989
4060859	0.000371133
4060873	0.000288659
4060875	0.000288659
4060888	0
4060892	0
4060898	0
4060904	0
4060935	0
4060944	0
4060946	0
4060961	0
4060986	0
4060990	0
4060998	0
4061000	0
4061007	0
4061009	0
4061015	0
4061029	0
4061033	0
4061043	0
4061045	0
4061067	0
4061072	0
4061075	0
4061079	0
4061082	0
4061087	0
4061105	0.000439481
4061112	0.000439481
4061114	0.000483429
4061124	0.000604286
4061133	0.000604286
4061136	0.000537143
4061149	0.000537143
4061169	0.000483429
4061173	0.000537143
4061186	0
4061192	0
4061195	0
4061198	0
4061205	0.000473708
4061232	0.000532922
4061239	0.000609053
4061244	0.000532922
4061260	0.000473708
4061265	0.000387579
4061271	0.000426337
4061279	0
4061281	0
4061292	0
4061299	0
4061301	0
4061313	0.000343801
4061327	0.000343801
4061341	0.000515701
4061349	0.000386776
4061352	0.00044203
4061362	0.000386776
4061381	0.000309421
4061385	0.000309421
4061394	0
4061405	0
4061407	0
4061410	0
4061414	0
4061434	0.000518859
4061452	0.000583717
4061455	0.000583717
4061459	0.000583717
4061469	0.000518859
4061474	0.000583717
4061480	0.000518859
4061484	0.000466973
4061506	0
4061512	0
4061521	0
4061531	0
4061550	0
4061566	0
4061576	0.000417533
4061597	0.000324748
4061603	0.000292273
4061605	0.000324748
4061608	0.000292273
4061622	0.000292273
4061628	0.000292273
4061630	0.000265703
4061636	0.000265703
4061644	0.000292273
4061650	0
4061666	0
4061668	0
4061679	0
4061687	0
4061696	0
4061699	0
4061702	0
4061710	0
4061713	0
4061729	0
4061734	0
4061747	0
4061752	0
4061766	0
4061777	0
4061782	0
4061789	0
4061794	0
4061802	0
4061806	0
4061828	0
4061833	0
4061840	0
4061856	0
4061870	0
4061876	0
4061894	0
4061896	0
4061920	0
4061935	0
4061954	0
4061962	0
4061969	0
4061981	0
4061983	0
4061985	0
4061996	0
4062012	0
4062015	0
4062025	0
4062049	0
4062065	0
4062069	0
4062081	0
4062084	0
4062087	0
4062095	0
4062104	0
4062119	0
4062123	0
4062125	0
4062151	0
4062165	0
4062179	0
4062183	0
4062199	0
4062204	0
4062207	0
4062232	0
4062237	0
4062248	0
4062251	0
4062258	0
4062262	0
4062272	0
4062286	0
4062293	0
4062299	0
4062307	0
4062312	0
4062317	0
4062326	0
4062329	0
4062331	0
4062337	0
4062341	0
4062344	0
4062358	0
4062368	0
4062400	0
4062407	0
4062409	0
4062413	0
4062418	0
4062420	0
4062426	0
4062429	0
4062437	0
4062447	0
4062469	0
4062472	0
4062477	0
4062483	0
4062496	0
4062513	0.000324139
4062519	0.000297127
4062526	0.000324139
4062528	0.000324139
4062534	0.000297127
4062540	0.000274271
4062544	0.000274271
4062547	0.000274271
4062552	0.000274271
4062554	0.00025468
4062569	0.0013168
4062571	0.00122274
4062573	0.0013168
4062587	0.0011294
4062590	0.0011294
4062603	0.0011294
4062606	0.000968059
4062608	0.00104252
4062616	0.00124467
4062618	0.00124467
4062627	0.00124467
4062632	0.00124467
4062641	0.000218995
4062643	0.000202149
4062648	0.000218995
4062651	0.000218995
4062657	0.000262794
4062666	0.000262794
4062680	0.000238904
4062685	0.000262794
4062696	0.000776473
4062706	0.000873532
4062712	0.000873532
4062717	0.000776473
4062729	0.000776473
4062733	0.000776473
4062753	0.000998322
4062763	0.000873532
4062766	0.000873532

## Sheet: Fig. 3d
position	moving average, 75 bp window
4052788	0
4052797	0
4052814	0
4052820	0
4052828	0
4052841	0
4052846	0
4052856	0
4052862	0
4052879	0
4052898	0
4052904	0
4052913	0
4052924	0
4052932	0
4052945	0
4052988	0
4052990	0
4052997	0
4053005	0
4053014	0
4053023	0
4053030	0
4053033	0
4053042	0
4053050	0
4053055	0
4053058	0
4053067	0
4053069	0
4053076	0
4053090	0
4053092	0
4053102	0
4053106	0
4053113	0
4053122	0
4053124	0
4053129	0
4053134	0
4053153	0
4053156	0
4053167	0
4053174	0
4053187	0
4053195	0
4053200	0
4053220	0
4053225	0
4053228	0
4053231	0
4053235	0
4053241	0
4053244	0
4053251	0
4053253	0
4053262	0
4053268	0
4053274	0
4053289	0
4053297	0
4053302	0
4053305	0
4053315	0
4053318	0
4053335	0
4053344	0
4053352	0
4053364	0
4053368	0
4053374	0
4053380	0
4053394	0
4053399	0
4053408	0
4053414	0
4053416	0
4053418	0
4053423	0
4053425	0
4053429	0
4053438	0
4053441	0
4053443	0
4053459	0
4053522	0
4053537	0
4053554	0
4053563	0
4053569	0
4053572	0
4053574	0
4053579	0
4053590	0
4053594	0
4053598	0
4053604	0
4053618	0.000213326
4053634	0.000195548
4053639	0.000213326
4053641	0.000213326
4053644	0.000234658
4053649	0.000213326
4053652	0.000213326
4053663	0.000213326
4053665	0.000213326
4053671	0.000195548
4053685	0.000293323
4053690	0
4053703	0
4053723	0
4053735	0
4053754	0
4053763	0
4053774	0
4053781	0
4053788	0
4053791	0
4053793	0
4053796	0
4053801	0
4053803	0
4053807	0
4053809	0
4053822	0
4053828	0
4053836	0
4053842	0
4053846	0
4053852	0
4053864	0
4053867	0
4053875	0
4053885	0
4053892	0
4053901	0
4053910	0
4053917	0
4053925	0
4053932	0
4053935	0
4053938	0
4053940	0
4053948	0
4053951	0
4053959	0
4053975	0
4053982	0
4053987	0
4053995	0
4054018	0
4054025	0
4054027	0
4054038	0
4054047	0
4054073	0
4054094	0
4054110	0
4054113	0
4054115	0
4054139	0
4054155	0
4054186	0
4054188	0
4054197	0
4054214	0
4054220	0
4054223	0
4054237	0
4054241	0
4054244	0
4054252	0
4054254	0
4054257	0
4054259	0
4054268	0
4054272	0
4054274	0
4054279	0
4054293	0
4054296	0
4054301	0
4054305	0
4054320	0
4054327	0
4054329	0
4054331	0
4054342	0
4054344	0
4054355	0
4054360	0
4054366	0
4054371	0
4054398	0
4054420	0
4054425	0
4054430	0
4054441	0
4054444	0
4054449	0
4054454	0
4054467	0.000534339
4054470	0.000601132
4054487	0.000687008
4054499	0.000534339
4054512	0.000601132
4054515	0.000534339
4054527	0.000534339
4054531	0.000480905
4054535	0.000480905
4054537	0
4054551	0
4054554	0
4054568	0
4054575	0
4054581	0
4054591	0
4054599	0
4054604	0
4054608	0
4054618	0
4054622	0
4054627	0
4054634	0
4054639	0
4054642	0
4054647	0
4054650	0
4054667	0
4054669	0
4054673	0
4054680	0
4054696	0
4054710	0
4054712	0
4054716	0
4054728	0
4054733	0
4054738	0
4054744	0
4054766	0
4054772	0
4054777	0
4054780	0
4054788	0
4054790	0
4054795	0
4054800	0
4054802	0
4054807	0
4054834	0
4054851	0
4054853	0
4054856	0
4054872	0
4054876	0
4054879	0
4054889	0
4054891	0
4054894	0
4054903	0
4054920	0
4054922	0
4054925	0
4054930	0
4054933	0
4054943	0
4054949	0
4054960	0
4054964	0
4054979	0
4054985	0
4054990	0
4054992	0
4055005	0
4055020	0
4055026	0
4055033	0
4055044	0
4055052	0
4055055	0
4055059	0
4055062	0
4055086	0
4055088	0
4055106	0
4055122	0
4055126	0
4055128	0
4055130	0
4055134	0
4055137	0
4055148	0
4055153	0
4055165	0
4055176	0
4055181	0
4055189	0
4055199	0
4055205	0
4055216	0
4055237	0
4055251	0
4055296	0
4055303	0
4055305	0
4055308	0
4055316	0
4055318	0
4055321	0
4055323	0
4055347	0
4055353	0
4055357	0
4055363	0
4055377	0
4055379	0
4055392	0
4055399	0
4055401	0
4055412	0
4055433	0
4055436	0
4055448	0
4055454	0
4055464	0
4055479	0
4055491	0
4055494	0
4055498	0
4055512	0
4055525	0
4055527	0
4055529	0
4055546	0
4055551	0
4055555	0
4055560	0
4055564	0
4055566	0
4055573	0
4055576	0
4055585	0
4055607	0
4055611	0
4055629	0
4055650	0
4055658	0
4055667	0
4055671	0
4055677	0
4055711	0
4055721	0
4055725	0
4055729	0
4055734	0
4055751	0
4055753	0
4055756	0.000253916
4055758	0.000234384
4055775	0.000276999
4055777	0.000276999
4055782	0.000253916
4055793	0.000253916
4055795	0.000276999
4055799	0.000304699
4055809	0.000253916
4055815	0.000304699
4055821	0.000304699
4055824	0.000304699
4055838	0
4055842	0
4055858	0
4055862	0
4055866	0
4055872	0
4055881	0
4055883	0
4055910	0
4055915	0
4055930	0
4055942	0
4055945	0
4055947	0
4055968	0.000347446
4055983	0.000347446
4055990	0.000304015
4056000	0.000270236
4056006	0.000270236
4056016	0.000202677
4056023	0.000221102
4056026	0.000221102
4056034	0
4056039	0
4056047	0
4056049	0
4056052	0
4056064	0
4056072	0
4056091	0
4056093	0
4056101	0
4056106	0
4056109	0
4056118	0
4056126	0
4056128	0
4056137	0
4056141	0.000182688
4056146	0.000199296
4056151	0.000219226
4056160	0.000182688
4056172	0.000199296
4056178	0.000182688
4056189	0.000182688
4056192	0.000182688
4056194	0.000182688
4056199	0.000182688
4056210	0.000168635
4056215	0.000168635
4056217	0
4056222	0
4056225	0
4056236	0
4056239	0
4056241	0
4056260	0
4056262	0
4056276	0
4056284	0
4056286	0
4056298	0
4056300	0
4056308	0
4056319	0
4056331	0
4056337	0
4056345	0
4056354	0
4056356	0
4056363	0
4056366	0
4056382	0
4056408	0.000381079
4056410	0.000381079
4056428	0.000326639
4056437	0.000285809
4056441	0.000285809
4056457	0.000254052
4056463	0.000207861
4056472	0
4056479	0
4056482	0
4056491	0
4056496	0
4056499	0
4056502	0
4056505	0
4056523	0
4056525	0
4056530	0
4056538	0
4056540	0
4056543	0
4056547	0
4056560	0
4056577	0
4056582	0
4056594	0
4056598	0
4056601	0
4056605	0
4056626	0
4056628	0
4056637	0
4056658	0
4056661	0
4056672	0
4056675	0
4056683	0
4056692	0
4056707	0
4056709	0
4056714	0
4056727	0
4056759	0.000543885
4056765	0.000634532
4056769	0.000634532
4056778	0.000543885
4056785	0.000475899
4056791	0.000423022
4056812	0.000543885
4056819	0.000634532
4056825	0
4056836	0
4056875	0
4056889	0
4056896	0
4056907	0
4056928	0
4056930	0.000370814
4056936	0.000370814
4056945	0.000370814
4056961	0.000329613
4056966	0.000370814
4056972	0.000608481
4056976	0.000608481
4056983	0.000553164
4057005	0.000634081
4057007	0.000634081
4057009	0.000634081
4057012	0.000679372
4057018	0.000731632
4057020	0.000679372
4057023	0.000634081
4057025	0.000594451
4057029	0.000594451
4057033	0.000594451
4057036	0.000594451
4057040	0.000559483
4057056	0.000426195
4057058	0.000426195
4057060	0.000426195
4057062	0.000275232
4057077	0
4057080	0
4057088	0
4057091	0
4057095	0
4057115	0
4057118	0
4057142	0
4057145	0
4057147	0
4057149	0
4057155	0
4057161	0
4057166	0
4057169	0
4057172	0
4057177	0
4057187	0
4057204	0
4057213	0
4057217	0
4057228	0.000243917
4057235	0.000468863
4057240	0.000432797
4057244	0.000432797
4057253	0.000432797
4057259	0.000468863
4057262	0.000432797
4057266	0.000432797
4057270	0.000432797
4057273	0.000432797
4057280	0.000468863
4057282	0.000511487
4057297	0.000401883
4057303	0.000227657
4057308	0
4057320	0
4057325	0
4057327	0
4057330	0
4057333	0
4057336	0
4057345	0
4057347	0
4057357	0
4057361	0
4057364	0
4057366	0
4057371	0
4057378	0
4057387	0
4057391	0
4057398	0
4057403	0
4057408	0
4057410	0
4057413	0
4057417	0
4057429	0
4057435	0
4057438	0
4057444	0
4057451	0
4057463	0
4057470	0
4057474	0
4057481	0
4057500	0
4057513	0
4057521	0
4057524	0
4057572	0
4057575	0
4057579	0
4057583	0
4057586	0
4057589	0
4057592	0
4057596	0
4057599	0
4057602	0
4057607	0
4057615	0
4057619	0
4057624	0
4057629	0
4057631	0
4057635	0
4057649	0
4057662	0
4057666	0
4057675	0
4057678	0
4057687	0
4057702	0
4057713	0
4057719	0
4057722	0
4057737	0
4057748	0
4057758	0
4057776	0
4057781	0
4057799	0
4057812	0
4057823	0
4057852	0
4057857	0
4057874	0
4057884	0
4057887	0
4057895	0
4057905	0
4057909	0
4057915	0
4057925	0
4057929	0
4057931	0
4057941	0
4057944	0
4057946	0
4057950	0
4057953	0
4057955	0
4057968	0
4057976	0
4057978	0
4057984	0
4057986	0
4057989	0
4057992	0
4058000	0
4058007	0
4058014	0
4058018	0
4058026	0
4058030	0.000226724
4058033	0.000226724
4058048	0.000206113
4058052	0.000226724
4058065	0.000226724
4058073	0.000226724
4058076	0.000226724
4058084	0.000206113
4058096	0.000206113
4058101	0.000161946
4058105	0
4058109	0
4058120	0
4058122	0
4058129	0
4058134	0
4058136	0
4058138	0
4058141	0
4058144	0
4058156	0
4058163	0
4058165	0
4058175	0
4058177	0
4058180	0
4058185	0
4058192	0
4058202	0
4058207	0
4058210	0
4058213	0
4058217	0
4058223	0
4058225	0
4058227	0
4058231	0
4058237	0
4058241	0
4058249	0
4058253	0
4058260	0
4058272	0
4058276	0
4058281	0
4058289	0
4058291	0
4058305	0
4058309	0
4058312	0
4058318	0
4058324	0
4058330	0
4058332	0
4058343	0
4058348	0
4058368	0
4058374	0
4058378	0
4058383	0
4058392	0
4058394	0
4058403	0
4058409	0
4058415	0
4058421	0
4058425	0
4058435	0
4058437	0
4058442	0
4058449	0
4058451	0
4058469	0
4058471	0
4058473	0
4058479	0
4058482	0
4058489	0
4058493	0
4058495	0
4058497	0
4058502	0.000308835
4058504	0.000290668
4058515	0.000308835
4058517	0.000329424
4058534	0.000329424
4058537	0.000352954
4058539	0.000352954
4058541	0.000380104
4058546	0.000411779
4058548	0.000380104
4058555	0.000380104
4058560	0.000380104
4058565	0.000380104
4058569	0.000380104
4058584	0
4058586	0
4058589	0
4058610	0
4058612	0
4058614	0
4058616	0
4058619	0
4058625	0
4058628	0
4058637	0
4058639	0
4058646	0
4058655	0
4058658	0
4058662	0
4058668	0
4058672	0
4058675	0
4058678	0
4058685	0
4058696	0.000380973
4058698	0.000380973
4058704	0.000412721
4058708	0.000450241
4058713	0.000495265
4058715	0.000450241
4058732	0.000550295
4058750	0.000550295
4058752	0.000619082
4058771	0
4058774	0
4058776	0
4058780	0
4058796	0
4058808	0
4058810	0
4058819	0
4058822	0
4058828	0
4058831	0
4058834	0
4058837	0
4058845	0
4058855	0
4058860	0
4058863	0
4058870	0
4058873	0
4058876	0
4058882	0
4058888	0
4058897	0
4058905	0
4058915	0
4058921	0
4058931	0
4058935	0
4058937	0
4058940	0
4058952	0
4058955	0
4058960	0
4058968	0
4058978	0
4058985	0
4058995	0
4059008	0
4059012	0
4059018	0
4059023	0
4059044	0
4059046	0
4059048	0
4059068	0
4059071	0
4059073	0
4059075	0
4059086	0
4059092	0
4059094	0
4059099	0
4059106	0
4059113	0
4059115	0
4059122	0
4059124	0
4059138	0
4059151	0
4059176	0.000351604
4059188	0.00027347
4059197	0.000307654
4059199	0.000307654
4059210	0.000307654
4059213	0.000307654
4059216	0.000351604
4059223	0.000351604
4059263	0
4059271	0
4059282	0
4059299	0
4059310	0
4059314	0
4059323	0
4059330	0
4059337	0
4059351	0
4059353	0
4059356	0
4059365	0.000366273
4059402	0.000427318
4059405	0.000366273
4059410	0.000366273
4059413	0.000320489
4059434	0.000320489
4059440	0
4059442	0
4059449	0
4059475	0
4059494	0
4059512	0
4059528	0
4059531	0
4059545	0
4059549	0
4059553	0
4059563	0.000352411
4059565	0.000352411
4059585	0.000391568
4059593	0.000503445
4059597	0.000503445
4059603	0.000704823
4059621	0.000503445
4059647	0.000435052
4059652	0.000372902
4059660	0.000435052
4059666	0.000372902
4059676	0.000372902
4059688	0.000372902
4059702	0
4059720	0
4059751	0
4059761	0
4059763	0
4059765	0
4059768	0
4059774	0
4059785	0
4059790	0
4059793	0
4059796	0
4059807	0
4059809	0
4059814	0
4059819	0
4059822	0
4059831	0
4059855	0
4059860	0
4059863	0
4059878	0
4059890	0
4059894	0
4059898	0
4059907	0
4059911	0
4059914	0
4059917	0
4059923	0
4059927	0
4059931	0
4059941	0
4059957	0.000221813
4059963	0.000201648
4059965	0.000201648
4059975	0.000221813
4059984	0.000221813
4059987	0.000201648
4059997	0.000201648
4060000	0.000184844
4060002	0.000184844
4060017	0.000184844
4060024	0
4060027	0
4060035	0
4060038	0
4060040	0.000408798
4060046	0.000374732
4060056	0.000408798
4060060	0.000408798
4060071	0.000449678
4060077	0.000562098
4060079	0.000642397
4060108	0.000642397
4060117	0
4060125	0
4060129	0
4060146	0
4060149	0
4060152	0
4060155	0
4060166	0
4060177	0
4060186	0
4060195	0
4060205	0
4060209	0
4060231	0
4060238	0
4060243	0
4060255	0
4060269	0
4060271	0
4060276	0
4060278	0
4060282	0
4060284	0
4060287	0
4060294	0
4060296	0
4060319	0
4060330	0
4060341	0
4060343	0
4060345	0
4060350	0
4060357	0
4060384	0
4060388	0
4060391	0
4060404	0
4060414	0
4060421	0
4060434	0
4060436	0
4060450	0
4060453	0
4060463	0
4060468	0
4060470	0
4060477	0
4060480	0
4060482	0
4060485	0
4060490	0
4060493	0
4060509	0
4060511	0
4060516	0
4060518	0
4060534	0
4060543	0
4060546	0
4060560	0
4060562	0
4060570	0
4060572	0
4060585	0
4060589	0
4060596	0
4060607	0
4060615	0
4060618	0
4060621	0
4060625	0
4060630	0
4060634	0
4060637	0
4060647	0
4060650	0
4060652	0
4060661	0
4060668	0
4060673	0
4060683	0
4060700	0
4060702	0
4060704	0
4060721	0
4060730	0
4060734	0
4060738	0
4060752	0
4060755	0
4060761	0
4060775	0
4060777	0
4060788	0
4060801	0
4060805	0
4060813	0
4060844	0
4060852	0
4060859	0
4060873	0
4060875	0
4060888	0
4060892	0
4060898	0
4060904	0
4060935	0
4060944	0
4060946	0
4060961	0
4060986	0
4060990	0
4060998	0
4061000	0
4061007	0
4061009	0
4061015	0
4061029	0
4061033	0
4061043	0
4061045	0
4061067	0
4061072	0
4061075	0
4061079	0
4061082	0
4061087	0
4061105	0
4061112	0
4061114	0
4061124	0
4061133	0
4061136	0
4061149	0
4061169	0
4061173	0
4061186	0
4061192	0
4061195	0
4061198	0
4061205	0
4061232	0
4061239	0
4061244	0
4061260	0
4061265	0
4061271	0
4061279	0
4061281	0
4061292	0
4061299	0
4061301	0
4061313	0.000460352
4061327	0.000460352
4061341	0.000690527
4061349	0.000517896
4061352	0.000591881
4061362	0.000517896
4061381	0.000414316
4061385	0.000414316
4061394	0
4061405	0
4061407	0
4061410	0
4061414	0
4061434	0.000368892
4061452	0.000415004
4061455	0.000415004
4061459	0.000415004
4061469	0.000368892
4061474	0.000415004
4061480	0.000368892
4061484	0.000332003
4061506	0
4061512	0
4061521	0
4061531	0
4061550	0
4061566	0
4061576	0
4061597	0
4061603	0
4061605	0
4061608	0
4061622	0
4061628	0
4061630	0
4061636	0
4061644	0
4061650	0
4061666	0.000226848
4061668	0.000249533
4061679	0.000226848
4061687	0.000249533
4061696	0.000249533
4061699	0.000226848
4061702	0.000226848
4061710	0.000249533
4061713	0.000249533
4061729	0.000249533
4061734	0.000277259
4061747	0
4061752	0
4061766	0
4061777	0
4061782	0
4061789	0
4061794	0
4061802	0
4061806	0
4061828	0
4061833	0
4061840	0
4061856	0
4061870	0
4061876	0
4061894	0
4061896	0
4061920	0
4061935	0
4061954	0
4061962	0
4061969	0
4061981	0
4061983	0
4061985	0
4061996	0
4062012	0
4062015	0
4062025	0
4062049	0
4062065	0
4062069	0
4062081	0
4062084	0
4062087	0
4062095	0
4062104	0
4062119	0
4062123	0
4062125	0
4062151	0
4062165	0
4062179	0
4062183	0
4062199	0
4062204	0
4062207	0
4062232	0
4062237	0
4062248	0
4062251	0
4062258	0
4062262	0
4062272	0
4062286	0
4062293	0.000369351
4062299	0.000369351
4062307	0.000312528
4062312	0.000338572
4062317	0.000338572
4062326	0.000338572
4062329	0.000338572
4062331	0.000338572
4062337	0.000369351
4062341	0.000369351
4062344	0.000369351
4062358	0.000507858
4062368	0
4062400	0
4062407	0
4062409	0
4062413	0
4062418	0
4062420	0
4062426	0
4062429	0
4062437	0
4062447	0
4062469	0
4062472	0
4062477	0
4062483	0
4062496	0
4062513	0
4062519	0
4062526	0
4062528	0
4062534	0
4062540	0
4062544	0
4062547	0
4062552	0
4062554	0
4062569	0
4062571	0
4062573	0
4062587	0
4062590	0
4062603	0
4062606	0
4062608	0
4062616	0
4062618	0
4062627	0
4062632	0
4062641	0
4062643	0
4062648	0
4062651	0
4062657	0
4062666	0
4062680	0
4062685	0
4062696	0
4062706	0
4062712	0
4062717	0
4062729	0
4062733	0
4062753	0
4062763	0
4062766	0

## Sheet: Fig. 3e
position	moving average, 75 bp window		Position	fitted curve
2448440	0		2.44838e+06	0.000618425
2448449	0		2.44861e+06	0.000655251
2448475	0		2.44888e+06	0.000700561
2448477	0		2.44913e+06	0.000749086
2448482	0		2.44938e+06	0.00080492
2448485	0		2.44963e+06	0.000866106
2448487	0		2449802	0.00091481
2448494	0		2.45015e+06	0.00102839
2448499	0		2.45036e+06	0.00111034
2448503	0		2.45063e+06	0.00122845
2448506	0		2.45086e+06	0.00135447
2448509	0		2451233	0.00160937
2448518	0		2.45137e+06	0.00172212
2448525	0		2.45157e+06	0.00192512
2448530	0		2.45186e+06	0.0022941
2448536	0		2.45214e+06	0.00278287
2448541	0		2.45239e+06	0.00341557
2448552	0		2.45266e+06	0.00442003
2448554	0		2.45291e+06	0.00588456
2448562	0		2.45312e+06	0.00782899
2448566	0		2.45341e+06	0.0114817
2448568	0		2.45362e+06	0.0106728
2448574	0		2.45388e+06	0.00744613
2448583	0		2.45412e+06	0.00540345
2448586	0		2.45436e+06	0.00416505
2448590	0		2.45461e+06	0.00332066
2448599	0		2.45481e+06	0.00281432
2448609	0		2.45508e+06	0.00232709
2448616	0		2.45536e+06	0.00196325
2448619	0		2.45563e+06	0.00169028
2448628	0		2.45592e+06	0.00147114
2448636	0		2.45614e+06	0.00133589
2448644	0		2.45643e+06	0.00118248
2448647	0		2.45658e+06	0.00111805
2448657	0		2.45682e+06	0.00102409
2448662	0		2.45716e+06	0.000914881
2448672	0		2457314	0.000872151
2448674	0		2.45767e+06	0.000785714
2448684	0		2.45786e+06	0.000745344
2448686	0		2.45818e+06	0.000682985
2448689	0		2.45841e+06	0.00064582
2448693	0
2448712	0
2448716	0
2448731	0
2448738	0
2448744	0
2448758	0
2448761	0
2448771	0
2448775	0
2448783	0
2448788	0
2448792	0
2448816	0
2448834	0
2448836	0
2448845	0
2448848	0
2448853	0
2448860	0
2448862	0
2448865	0
2448870	0
2448874	0
2448880	0
2448885	0
2448887	0
2448893	0
2448900	0
2448907	0
2448912	0
2448914	0
2448927	0
2448935	0
2448939	0
2448951	0
2448960	0
2448970	0
2448975	0
2448981	0
2448984	0
2448990	0
2449007	0
2449012	0
2449016	0
2449023	0
2449034	0
2449039	0
2449046	0
2449061	0
2449083	0
2449091	0
2449093	0
2449098	0
2449103	0
2449116	0
2449118	0
2449126	0
2449142	0
2449161	0
2449167	0
2449172	0
2449178	0
2449182	0
2449187	0
2449205	0
2449213	0
2449217	0
2449223	0
2449230	0
2449232	0
2449243	0
2449262	0
2449266	0
2449270	0
2449279	0
2449291	0
2449294	0
2449299	0
2449307	0
2449317	0
2449319	0
2449339	0
2449344	0
2449355	0
2449358	0
2449375	0
2449380	0
2449383	0
2449387	0
2449391	0
2449396	0
2449400	0
2449414	0
2449419	0
2449436	0
2449441	0
2449445	0
2449448	0
2449454	0
2449477	0
2449481	0
2449485	0
2449487	0
2449491	0
2449494	0
2449500	0
2449506	0
2449517	0
2449523	0
2449535	0
2449539	0
2449547	0
2449554	0
2449559	0
2449572	0
2449576	0
2449587	0
2449603	0
2449609	0
2449617	0
2449624	0
2449636	0
2449638	0
2449648	0
2449652	0
2449661	0
2449679	0
2449707	0
2449710	0
2449719	0
2449723	0
2449729	0
2449738	0
2449742	0
2449745	0
2449769	0.000717425
2449777	0.000717425
2449783	0.000717425
2449786	0.000717425
2449797	0.000645683
2449802	0.000586984
2449811	0.000586984
2449817	0.000645683
2449820	0.000645683
2449831	0.000645683
2449839	0.000645683
2449846	0
2449862	0
2449866	0
2449871	0
2449880	0
2449889	0
2449892	0
2449901	0
2449918	0
2449920	0
2449934	0
2449944	0
2449954	0
2449964	0
2449966	0
2449969	0
2449987	0
2449993	0
2450016	0
2450021	0
2450024	0
2450035	0
2450051	0
2450064	0
2450086	0
2450109	0
2450111	0
2450122	0
2450125	0
2450127	0
2450130	0
2450132	0
2450137	0
2450141	0
2450149	0
2450158	0
2450160	0
2450177	0
2450193	0
2450197	0
2450200	0
2450203	0
2450206	0
2450210	0
2450218	0
2450221	0
2450226	0
2450235	0
2450239	0
2450242	0
2450246	0
2450248	0
2450257	0
2450259	0
2450261	0
2450266	0
2450280	0
2450290	0
2450312	0
2450318	0
2450320	0
2450327	0
2450338	0
2450340	0
2450344	0
2450347	0
2450358	0
2450363	0
2450367	0
2450371	0
2450380	0
2450392	0
2450414	0
2450437	0
2450440	0
2450453	0
2450455	0
2450458	0
2450463	0
2450465	0
2450492	0
2450503	0
2450516	0
2450518	0
2450522	0
2450528	0
2450539	0
2450551	0
2450556	0
2450566	0
2450576	0
2450583	0
2450588	0
2450591	0
2450601	0
2450605	0
2450616	0
2450618	0
2450628	0
2450630	0
2450638	0
2450648	0
2450653	0
2450656	0
2450675	0
2450682	0
2450684	0
2450709	0
2450721	0
2450724	0
2450726	0
2450729	0
2450734	0
2450736	0
2450739	0
2450751	0
2450753	0
2450762	0
2450766	0
2450771	0
2450773	0
2450775	0
2450777	0
2450779	0
2450794	0
2450797	0
2450799	0
2450801	0
2450820	0
2450825	0
2450835	0
2450848	0
2450856	0
2450862	0
2450864	0
2450874	0
2450877	0
2450879	0
2450889	0
2450895	0
2450901	0
2450917	0
2450931	0
2450959	0
2450962	0
2450965	0
2450969	0
2450976	0
2450982	0
2450989	0
2450999	0
2451014	0
2451029	0
2451031	0
2451033	0
2451037	0
2451046	0
2451049	0
2451052	0
2451058	0
2451061	0
2451064	0
2451088	0
2451097	0
2451107	0
2451112	0
2451115	0
2451117	0
2451127	0
2451131	0
2451134	0
2451138	0
2451144	0
2451152	0
2451156	0
2451165	0
2451184	0
2451191	0
2451205	0.000680732
2451211	0.000605095
2451222	0.000544586
2451227	0.000453821
2451230	0.000495078
2451233	0.000495078
2451244	0.000495078
2451251	0.000544586
2451254	0.000495078
2451261	0.000495078
2451264	0.000495078
2451272	0
2451289	0
2451294	0
2451308	0
2451325	0
2451327	0
2451337	0
2451343	0
2451346	0
2451350	0
2451361	0
2451366	0
2451369	0
2451372	0
2451374	0
2451379	0
2451386	0
2451401	0
2451404	0
2451406	0
2451412	0
2451417	0
2451426	0
2451428	0
2451432	0
2451434	0
2451447	0
2451459	0
2451471	0
2451489	0
2451519	0.0017452
2451533	0.0017452
2451536	0.0017452
2451540	0.00157068
2451543	0.00157068
2451548	0.00142789
2451551	0.0013089
2451554	0.0013089
2451567	0.0013089
2451576	0.00225201
2451583	0.00113078
2451586	0.00113078
2451598	0.00123358
2451605	0.00135694
2451607	0.00123358
2451613	0.00123358
2451617	0.00135694
2451622	0.00123358
2451633	0.00135694
2451643	0.00135694
2451655	0
2451658	0
2451674	0
2451676	0
2451683	0
2451685	0
2451690	0
2451695	0
2451697	0
2451703	0
2451731	0
2451739	0
2451741	0
2451762	0
2451776	0
2451789	0
2451797	0
2451799	0
2451806	0
2451816	0.00328408
2451822	0.00298553
2451831	0.00390823
2451839	0.00477672
2451845	0.00521025
2451848	0.00473659
2451857	0.00434187
2451867	0.00473659
2451879	0.00521025
2451881	0.00521025
2451883	0.00214019
2451889	0.00253703
2451891	0.00228333
2451908	0.00126835
2451925	0.000446446
2451927	0.000510224
2451932	0.000595261
2451941	0.000446446
2451955	0.000396841
2451972	0.00137168
2451977	0.00157479
2451979	0.00174977
2451984	0.00157479
2452000	0.00157479
2452004	0.00157479
2452010	0.0022067
2452014	0.0022067
2452020	0.00245189
2452025	0.00245189
2452042	0.0015848
2452055	0.00283787
2452061	0.00283787
2452084	0.00302233
2452089	0.00274757
2452094	0.00302233
2452101	0.00274757
2452103	0.00274757
2452107	0.00274757
2452114	0.00274757
2452118	0.00274757
2452123	0.00166773
2452133	0.00542308
2452136	0.00488077
2452169	0.00535507
2452172	0.00729297
2452193	0.00817798
2452197	0.00726931
2452209	0.00416168
2452211	0.00416168
2452222	0.00369927
2452226	0.00302667
2452232	0.00332934
2452247	0.00348554
2452250	0.00387283
2452260	0.00164868
2452262	0.00164868
2452274	0.00219824
2452280	0.00188421
2452312	0.00147728
2452319	0.0018466
2452337	0.0010552
2452349	0.000923298
2452362	0.0010552
2452364	0.0010552
2452367	0.0010552
2452385	0.00134431
2452389	0.00134431
2452406	0.00503193
2452408	0.00503193
2452420	0.00447283
2452425	0.00447283
2452428	0.00503193
2452436	0.00501549
2452455	0.00367118
2452458	0.00413008
2452468	0.00550677
2452476	0.000976796
2452484	0.000697711
2452514	0.00143307
2452520	0.0010748
2452524	0.00181766
2452534	0.00181766
2452542	0.00145413
2452554	0.0016157
2452556	0.0016157
2452558	0.00181766
2452572	0.000990475
2452579	0.00246968
2452612	0.00138146
2452616	0.00138146
2452623	0.00138146
2452628	0.00138146
2452630	0.00138146
2452632	0.00125587
2452635	0.00115121
2452640	0.00115121
2452648	0.00115121
2452658	0
2452669	0.000889687
2452672	0.000889687
2452698	0.00276522
2452708	0.00364303
2452714	0.00404781
2452717	0.00404781
2452727	0.00404781
2452730	0.00404781
2452733	0.00483521
2452737	0.00533999
2452745	0.00444999
2452770	0.00483992
2452773	0.00445381
2452779	0.00509006
2452782	0.00509006
2452797	0.00267635
2452802	0.00267635
2452829	0
2452832	0
2452834	0
2452844	0
2452856	0.003746
2452883	0.00683268
2452886	0.00972729
2452890	0.00975325
2452895	0.00975325
2452904	0.00877793
2452908	0.00877793
2452923	0.00596436
2452927	0.00838644
2452930	0.00922509
2452941	0.00826557
2452950	0.0106069
2452952	0.0106069
2452961	0.00916476
2452981	0.0126714
2452991	0.0210724
2453024	0.0106223
2453041	0.0107542
2453044	0.0107542
2453049	0.0116899
2453051	0.0116899
2453056	0.0116899
2453061	0.0116899
2453066	0.00979659
2453075	0.00881693
2453082	0.00763679
2453111	0.00931934
2453117	0.0081485
2453133	0.00479672
2453140	0.00898822
2453146	0.0122912
2453166	0.0204776
2453171	0.0227529
2453174	0.0227529
2453181	0.0231742
2453183	0.0231742
2453186	0.0225513
2453197	0.0184511
2453215	0.0159837
2453218	0.0159837
2453229	0.0158976
2453231	0.0158976
2453247	0.0064738
2453252	0.0064738
2453266	0.00817486
2453295	0.00980983
2453305	0.00613977
2453308	0.00613977
2453310	0.00644657
2453334	0.0017747
2453347	0.00202823
2453354	0.00374646
2453364	0.00436273
2453369	0.005371
2453379	0.0145202
2453385	0.0151147
2453390	0.0255698
2453401	0.0278944
2453404	0.0300621
2453408	0.0314625
2453411	0.0314625
2453414	0.0286022
2453425	0.0322208
2453443	0.035337
2453451	0.0383695
2453461	0.0258731
2453480	0.00450395
2453487	0.00331649
2453493	0.00379028
2453500	0.042182
2453509	0.0386446
2453517	0.0346011
2453531	0.0365052
2453533	0.0365052
2453536	0.0365052
2453540	0.0401558
2453548	0.0401558
2453550	0.0401558
2453555	0.0401558
2453561	0.0401558
2453581	0.00818464
2453590	0.013467
2453600	0.0150929
2453606	0.0147904
2453618	0.0168522
2453621	0.0177092
2453627	0.0177092
2453632	0.0194801
2453638	0.0177092
2453648	0.0162334
2453650	0.0162334
2453656	0.014109
2453673	0.00722427
2453675	0.00722427
2453679	0.00688736
2453685	0.00635756
2453694	0.00504653
2453699	0.00670966
2453710	0.00670966
2453713	0.0079296
2453716	0.0079296
2453718	0.00880269
2453725	0.00968296
2453731	0.00880269
2453735	0.009142
2453755	0.0130124
2453764	0.0151029
2453779	0.0079779
2453804	0.0113037
2453811	0.00860996
2453830	0.00520589
2453845	0.00695065
2453848	0.0100374
2453857	0.0096355
2453864	0.00944465
2453872	0.00800294
2453883	0.00873048
2453887	0.00890235
2453892	0.00816048
2453895	0.00890235
2453898	0.00816048
2453902	0.00895779
2453905	0.00895779
2453923	0.0053588
2453929	0.00453377
2453935	0.00436738
2453938	0.00424788
2453949	0.00445106
2453956	0.00445106
2453971	0.00407374
2453996	0.00160361
2454004	0.00160361
2454020	0.00161972
2454022	0.00161972
2454025	0.00161972
2454031	0.00161972
2454052	0.00112876
2454095	0.00796317
2454098	0.00663597
2454122	0.00442398
2454128	0.00398158
2454130	0.00398158
2454133	0.00181375
2454139	0.00204047
2454144	0.00204047
2454146	0.00204047
2454165	0.00191807
2454186	0.00109564
2454190	0.000996037
2454195	0.000913034
2454202	0.00144953
2454205	0.00134599
2454211	0.00134599
2454214	0.00134599
2454216	0.00125626
2454219	0.00125626
2454225	0.00100492
2454228	0.00108222
2454235	0.0011724
2454240	0.00127899
2454242	0.0011724
2454252	0.000717044
2454279	0.00480539
2454285	0.00533933
2454287	0.00533933
2454293	0.00706974
2454295	0.00706974
2454303	0.00636277
2454310	0.00578433
2454312	0.00578433
2454325	0.00706974
2454340	0.00597035
2454345	0.00509876
2454355	0.00473464
2454364	0.0111744
2454367	0.0111744
2454392	0.0111744
2454397	0.0130368
2454411	0.011384
2454424	0.00854539
2454445	0.00162562
2454448	0.00147784
2454450	0.00162562
2454456	0.00162562
2454460	0.00162562
2454463	0.00180625
2454472	0.00276566
2454480	0.00331922
2454483	0.00362097
2454504	0.00482078
2454512	0.00636535
2454514	0.00636535
2454525	0.00696764
2454528	0.00696764
2454535	0.006387
2454542	0.00593124
2454547	0.00593124
2454556	0.00592156
2454559	0.00538323
2454562	0.00538323
2454572	0.00493463
2454593	0.00191365
2454595	0.000614598
2454601	0.000768247
2454603	0.000768247
2454606	0.000768247
2454625	0.00178335
2454632	0.00110047
2454659	0.000990422
2454661	0.000900383
2454667	0.00216434
2454670	0.00238077
2454676	0.00238077
2454681	0.00216434
2454683	0.00216434
2454693	0.00198398
2454698	0.0043431
2454702	0.0043431
2454714	0.00586
2454722	0.006446
2454732	0.00680889
2454735	0.00680889
2454738	0.00680889
2454745	0.00554493
2454754	0.00732365
2454763	0.00798944
2454766	0.00732365
2454773	0.00453271
2454781	0.00453271
2454783	0.00414749
2454786	0.00414749
2454802	0.00492493
2454811	0.00485144
2454825	0.00198699
2454827	0.00198699
2454832	0.00198699
2454857	0.00132466
2454875	0
2454880	0
2454882	0
2454885	0
2454892	0
2454897	0
2454906	0
2454919	0.000858028
2454931	0.000965282
2454947	0.00110318
2454949	0.000965282
2454966	0.000772226
2454968	0.000772226
2454972	0.000772226
2454986	0.00151709
2454988	0.00095298
2454992	0.00095298
2455002	0.00182575
2455008	0.00182575
2455012	0.00182575
2455014	0.00182575
2455021	0.00367193
2455032	0.00474499
2455042	0.00521948
2455044	0.00474499
2455048	0.00474499
2455054	0.00579943
2455060	0.00417121
2455081	0.00326706
2455085	0.00359377
2455092	0.00278009
2455096	0.00278009
2455102	0.00212193
2455105	0.00212193
2455113	0.0019451
2455123	0.00364146
2455125	0.00364146
2455134	0.00445068
2455139	0.00400561
2455148	0.00344043
2455153	0.00344043
2455172	0.00208936
2455178	0.00185721
2455180	0.00185721
2455189	0.00185721
2455197	0
2455211	0
2455214	0
2455219	0
2455231	0.00378485
2455234	0.00378485
2455239	0.00420539
2455248	0.00344077
2455262	0.00420539
2455266	0.00420539
2455278	0.00540693
2455285	0.00420539
2455295	0.00420539
2455305	0
2455316	0
2455319	0.00120473
2455332	0.00120473
2455355	0.00449041
2455367	0.00449041
2455377	0.00561301
2455398	0.00372579
2455424	0.000658579
2455431	0.000576257
2455436	0.000658579
2455453	0.00273922
2455455	0.00273922
2455459	0.00251095
2455466	0.00232013
2455474	0.00255214
2455476	0.00255214
2455481	0.00232013
2455484	0.00212678
2455494	0.00232013
2455511	0.00255214
2455516	0.00121563
2455521	0.0012727
2455524	0.00143178
2455546	0.00114543
2455551	0.00114543
2455557	0.00114543
2455565	0.0012727
2455574	0.0012727
2455576	0.0012727
2455584	0.00143178
2455593	0.0012727
2455595	0
2455623	0.00217925
2455629	0.00217925
2455638	0.00245165
2455641	0.00245165
2455643	0.00217925
2455645	0.00217925
2455652	0.00217925
2455670	0.00245165
2455679	0.000992448
2455699	0.00155024
2455713	0.00129187
2455719	0.00155024
2455742	0.00110731
2455748	0.00110731
2455763	0
2455771	0
2455773	0
2455796	0
2455811	0
2455813	0
2455835	0.00273395
2455854	0.00255612
2455859	0.00230051
2455868	0.00191709
2455872	0.00191709
2455874	0.00191709
2455878	0.00191709
2455880	0.00191709
2455891	0.00176962
2455895	0.00176962
2455901	0.00128098
2455904	0.00118244
2455911	0.000297494
2455928	0.000351584
2455932	0
2455939	0
2455943	0
2455947	0
2455952	0.00174067
2455970	0.00193408
2455974	0.00193408
2455985	0.00248667
2455988	0.00248667
2455990	0.00499872
2456012	0.00504328
2456027	0.00286744
2456031	0.0041823
2456046	0.0037176
2456048	0.0037176
2456051	0.0037176
2456056	0.00334584
2456067	0.00122108
2456076	0.000809143
2456087	0.00095626
2456092	0.00095626
2456094	0.00105189
2456097	0.00105189
2456100	0.00105189
2456102	0.00105189
2456111	0.0166065
2456129	0.0156959
2456147	0.0191839
2456151	0.0215818
2456157	0.0191839
2456160	0.0181001
2456168	0.0201112
2456172	0.0201112
2456179	0.0181001
2456189	0.00104323
2456196	0.00119226
2456214	0.00119226
2456244	0.000462848
2456246	0.000462848
2456249	0.000462848
2456262	0.000462848
2456266	0.000411421
2456268	0.000411421
2456277	0.000370279
2456297	0.000411421
2456303	0.000370279
2456311	0.000411421
2456323	0
2456330	0
2456338	0
2456340	0
2456346	0
2456366	0
2456368	0
2456375	0
2456381	0.0011175
2456386	0.00121909
2456388	0.00121909
2456391	0.00121909
2456402	0.00121909
2456405	0.00121909
2456412	0.00121909
2456415	0.00121909
2456440	0.00163569
2456446	0.00163569
2456452	0.00163569
2456454	0.000654497
2456457	0.000654497
2456459	0.00142816
2456467	0.00123774
2456470	0.00116038
2456472	0.00116038
2456474	0.00215296
2456482	0.00326139
2456489	0.006292
2456496	0.00658763
2456501	0.00658763
2456504	0.00658763
2456507	0.0070268
2456511	0.00810785
2456514	0.00878351
2456520	0.00752872
2456525	0.0070268
2456529	0.00752872
2456536	0.00676357
2456552	0.00525567
2456555	0.00525567
2456557	0.00525567
2456560	0.00578124
2456568	0
2456585	0
2456589	0
2456617	0
2456659	0.00364081
2456666	0.00364081
2456677	0.00323999
2456686	0.00287999
2456692	0.00287999
2456695	0.00259199
2456704	0.00396897
2456711	0.00363822
2456720	0.00363822
2456732	0.00198307
2456734	0.00218138
2456738	0.00218138
2456741	0.00218138
2456743	0.00242375
2456756	0.00221735
2456769	0.00240076
2456795	0.00261759
2456797	0.00261759
2456803	0.00232675
2456811	0.00248575
2456813	0.00248575
2456820	0.00225977
2456827	0.00225977
2456835	0.00207146
2456842	0.00154905
2456848	0.00142989
2456855	0.00154905
2456867	0.000356072
2456869	0.000356072
2456872	0.000356072
2456876	0.000391679
2456884	0.000435199
2456890	0
2456894	0
2456942	0
2456963	0
2456977	0
2457001	0
2457007	0
2457010	0
2457018	0
2457020	0
2457024	0
2457032	0.00100348
2457037	0.00100348
2457040	0.00108711
2457043	0.00100348
2457047	0.00108711
2457049	0.00108711
2457064	0.0016214
2457080	0.0016214
2457085	0.0019162
2457089	0.00264508
2457094	0.00264508
2457097	0.00264508
2457101	0.00264508
2457104	0.00160505
2457112	0.00160505
2457115	0.00160505
2457125	0.00200632
2457178	0.000817261
2457182	0.000700509
2457190	0.000700509
2457196	0.000544841
2457211	0.00274017
2457214	0.00274017
2457218	0.00301419
2457230	0.00301419
2457232	0.00301419
2457236	0.0033491
2457245	0.00301419
2457256	0.00360547
2457264	0.00315479
2457278	0.0027633
2457295	0.0027633
2457311	0.00322386
2457314	0.00322386
2457319	0.00322386
2457321	0.00322386
2457354	0
2457364	0
2457386	0
2457395	0
2457418	0
2457434	0
2457440	0
2457452	0
2457462	0
2457474	0
2457479	0
2457484	0
2457488	0
2457497	0
2457504	0
2457508	0
2457512	0
2457523	0
2457526	0
2457532	0
2457541	0
2457572	0
2457575	0
2457585	0.0010046
2457591	0.000753449
2457600	0.000753449
2457621	0.000753449
2457624	0.000861084
2457628	0.00197497
2457647	0.00175553
2457651	0.0031307
2457664	0.00229813
2457669	0.00252795
2457680	0.00194457
2457682	0.00194457
2457685	0.00194457
2457690	0.00194457
2457699	0.00180568
2457701	0.00180568
2457707	0.00119287
2457712	0.00110766
2457714	0.00110766
2457721	0.00129227
2457727	0
2457736	0
2457741	0.000342195
2457746	0.000376414
2457763	0.000342195
2457768	0.000981576
2457778	0.00107973
2457785	0.00134967
2457790	0.00134967
2457793	0.0011997
2457797	0.00107973
2457802	0.0011997
2457828	0.00070332
2457832	0.000781467
2457840	0
2457845	0
2457856	0
2457863	0
2457865	0
2457873	0
2457883	0
2457890	0.00105204
2457895	0.00118355
2457922	0.00157807
2457925	0.00135263
2457948	0.00157807
2457959	0.00105204
2457961	0.00118355
2457981	0
2457989	0
2457991	0
2457994	0
2458009	0
2458023	0
2458042	0
2458050	0
2458053	0
2458056	0
2458059	0
2458070	0
2458081	0
2458084	0
2458086	0
2458090	0
2458100	0
2458103	0
2458106	0
2458108	0
2458116	0.000695347
2458149	0.00123609
2458153	0.00111248
2458156	0.00111248
2458159	0.00111248
2458170	0.000855755
2458172	0.000855755
2458177	0.00079463
2458182	0.00079463
2458189	0.000855755
2458191	0.000267385
2458198	0.000316
2458200	0.000289667
2458204	0.000267385
2458211	0.000661577
2458228	0.00040572
2458236	0.000446292
2458240	0.000446292
2458246	0.00040572
2458252	0.00040572
2458264	0.00031878
2458272	0.00031878
2458274	0.00031878
2458279	0.000343301
2458282	0.00031878
2458286	0
2458290	0
2458297	0
2458301	0
2458306	0
2458310	0
2458319	0
2458321	0
2458338	0
2458341	0
2458352	0.000829734
2458356	0.00171012
2458371	0.0020231
2458384	0.00247267
2458386	0.00247267
2458389	0.00222541
2458392	0.00222541
2458395	0.00247267
2458404	0.00247267

## Sheet: Fig. 3f
position	moving average, 75 bp window		Position	fitted curve
5187913	0		5.18788e+06	0.000781444
5187916	0		5.18813e+06	0.000823686
5187918	0		5.18838e+06	0.000872149
5187924	0		5.18863e+06	0.000929133
5187932	0		5.18887e+06	0.000996108
5187940	0		5189160	0.00108885
5187948	0		5.18938e+06	0.00117263
5187953	0		5.18964e+06	0.00129328
5187955	0		5.18989e+06	0.0014369
5187961	0		5.19011e+06	0.0015933
5187977	0		5.19037e+06	0.00181511
5187982	0		5.19059e+06	0.00206074
5188008	0		5.19084e+06	0.00239279
5188022	0		5.19115e+06	0.00298285
5188027	0		5.19144e+06	0.00371912
5188045	0		5.19166e+06	0.00450114
5188048	0		5.19192e+06	0.00575544
5188068	0		5.19216e+06	0.00737137
5188074	0		5.19237e+06	0.0091736
5188076	0		5.19262e+06	0.0118054
5188081	0		5.19288e+06	0.0144185
5188100	0		5.19311e+06	0.0134568
5188119	0		5.19338e+06	0.0104415
5188126	0		5.19364e+06	0.00798144
5188129	0		5.19383e+06	0.00653791
5188139	0		5.19413e+06	0.00487068
5188150	0		5.1944e+06	0.00383832
5188156	0		5.19458e+06	0.00333167
5188159	0		5.19494e+06	0.0025604
5188161	0		5.1951e+06	0.00231097
5188167	0		5.19544e+06	0.0018832
5188175	0		5.19568e+06	0.00166589
5188183	0		5.19588e+06	0.00150898
5188191	0		5.19614e+06	0.00134921
5188196	0		5.19632e+06	0.00125255
5188198	0		5.19665e+06	0.00111403
5188204	0		5.19688e+06	0.00103241
5188220	0		5.19714e+06	0.00095794
5188225	0		5.19745e+06	0.00088276
5188246	0		5.19756e+06	0.000859232
5188251	0		5.19789e+06	0.00079845
5188267	0
5188278	0
5188289	0
5188304	0
5188309	0
5188311	0
5188327	0
5188343	0
5188362	0
5188369	0
5188372	0
5188382	0
5188393	0
5188399	0
5188402	0
5188404	0
5188410	0
5188418	0
5188426	0
5188434	0
5188439	0
5188441	0
5188447	0
5188463	0
5188468	0
5188494	0
5188508	0
5188513	0
5188531	0
5188534	0
5188554	0
5188560	0
5188562	0
5188567	0
5188586	0
5188605	0
5188612	0
5188615	0
5188625	0
5188636	0
5188642	0
5188647	0
5188653	0
5188661	0
5188669	0
5188677	0
5188682	0
5188684	0
5188690	0
5188706	0
5188711	0
5188732	0
5188737	0
5188753	0
5188764	0
5188775	0
5188795	0
5188797	0
5188813	0
5188825	0
5188829	0
5188831	0
5188833	0
5188845	0
5188852	0
5188855	0
5188865	0
5188876	0
5188882	0
5188885	0
5188887	0
5188893	0
5188901	0
5188909	0
5188917	0
5188922	0
5188924	0
5188930	0
5188946	0
5188951	0
5188977	0
5188991	0
5188996	0
5189014	0
5189017	0
5189037	0
5189043	0
5189045	0
5189050	0
5189069	0
5189088	0
5189095	0
5189098	0
5189108	0
5189119	0
5189125	0.00122437
5189128	0.00122437
5189130	0.00113019
5189136	0.00122437
5189144	0.00122437
5189152	0.00122437
5189160	0.00122437
5189165	0.00133568
5189167	0.00146924
5189173	0.00163249
5189189	0.00163249
5189194	0.00183655
5189215	0
5189220	0
5189236	0
5189247	0
5189258	0
5189278	0
5189280	0
5189296	0
5189308	0
5189312	0
5189314	0
5189316	0
5189328	0
5189335	0
5189338	0
5189348	0
5189359	0
5189365	0
5189368	0
5189370	0
5189376	0
5189384	0
5189392	0
5189400	0
5189405	0
5189407	0
5189413	0
5189429	0
5189434	0
5189455	0
5189460	0
5189467	0
5189474	0
5189486	0
5189498	0
5189513	0
5189518	0
5189520	0
5189536	0
5189552	0
5189571	0
5189578	0
5189581	0
5189589	0.00156228
5189602	0.00140605
5189611	0.00294822
5189613	0.00270253
5189619	0.00324304
5189627	0.00324304
5189635	0.00294822
5189643	0.00294822
5189648	0.00294822
5189650	0.00324304
5189657	0.00229624
5189672	0.00229624
5189677	0.00262427
5189698	0
5189717	0
5189729	0.00197973
5189741	0.00230969
5189756	0.00230969
5189761	0.00197973
5189763	0.00197973
5189779	0.00230969
5189795	0.000472947
5189814	0
5189825	0
5189827	0
5189832	0
5189834	0
5189845	0.000639834
5189854	0.0013156
5189856	0.0012144
5189862	0.00112766
5189870	0.0014352
5189878	0.0014352
5189886	0.00157872
5189891	0.0014352
5189893	0.00157872
5189899	0.00266893
5189915	0.00296548
5189925	0.00155745
5189933	0.00181703
5189942	0.00218043
5189963	0.00393028
5189981	0.00211325
5189986	0.00181136
5189999	0.00158494
5190004	0.00181136
5190006	0.00181136
5190023	0.0029625
5190034	0.00413169
5190054	0.00285199
5190061	0.0025351
5190064	0.0025351
5190074	0.00406125
5190086	0.00369205
5190091	0.00405299
5190094	0.00346691
5190096	0.00346691
5190102	0.0033026
5190110	0.0033026
5190118	0.0033026
5190126	0.0033026
5190134	0.00396312
5190137	0.00396312
5190139	0.00396312
5190155	0.00272932
5190160	0.00311922
5190171	0.0017264
5190200	0
5190207	0
5190230	0.00219843
5190232	0.00219843
5190245	0.00251249
5190250	0.00251249
5190252	0.00251249
5190262	0.00242125
5190280	0.00242125
5190290	0.00181801
5190294	0.00181801
5190299	0.00163621
5190304	0.00201981
5190311	0.00276183
5190321	0.00233693
5190323	0.00233693
5190332	0.00231111
5190339	0.00248889
5190343	0.00248889
5190352	0.00269629
5190355	0.00248889
5190358	0.00248889
5190361	0.00271454
5190364	0.00248833
5190369	0.00248833
5190377	0.0017075
5190390	0.000860046
5190400	0.00304915
5190412	0.0026917
5190423	0.00367447
5190428	0.00367447
5190432	0.00367447
5190451	0.00367447
5190455	0.00330702
5190460	0.00300638
5190462	0.00330702
5190477	0.00142283
5190482	0.00129348
5190491	0.00105668
5190497	0.00197401
5190501	0.00161171
5190509	0.00145053
5190516	0.00145053
5190528	0.00228368
5190530	0.00228368
5190541	0.00279039
5190551	0.00367132
5190557	0.0047309
5190560	0.0047309
5190562	0.0047309
5190567	0.0047309
5190570	0.0049967
5190574	0.00461234
5190587	0.00428289
5190591	0.00461234
5190603	0.0039218
5190606	0.00427833
5190610	0.00409811
5190617	0.00455345
5190619	0.00455345
5190629	0.00221187
5190638	0.00269526
5190662	0.00290479
5190667	0.00290479
5190677	0.00348575
5190698	0.00290479
5190704	0.00290479
5190727	0.00129649
5190740	0.00167269
5190755	0.00430413
5190775	0.00376611
5190786	0.00376611
5190789	0.00334766
5190792	0.00334766
5190795	0.00334766
5190806	0.00334766
5190816	0.00241839
5190824	0.0017754
5190832	0.000514642
5190848	0.00211369
5190861	0.00211369
5190863	0.00241565
5190867	0.00241565
5190879	0.00281826
5190886	0.00338191
5190924	0.000905541
5190926	0.000905541
5190928	0.000905541
5190931	0.000905541
5190941	0.000814987
5190948	0.000740897
5190950	0.000679156
5190953	0.000626913
5190958	0.000582133
5190973	0.000679156
5190979	0.000679156
5190986	0.000679156
5190989	0.000740897
5190994	0
5190996	0
5190998	0
5191012	0
5191018	0
5191036	0
5191049	0
5191061	0.0025059
5191066	0.00357759
5191095	0.00418196
5191101	0.00418196
5191110	0.00478364
5191112	0.00478364
5191133	0.00349266
5191145	0.00171713
5191147	0.00171713
5191172	0.00413238
5191174	0.00413238
5191192	0.00390977
5191198	0.00390977
5191221	0.00390977
5191223	0.00342105
5191226	0.00342105
5191237	0.00212349
5191256	0.00185805
5191259	0.00169132
5191265	0.000779334
5191283	0.000487084
5191304	0.000532461
5191310	0.000465904
5191312	0.000465904
5191320	0.000372723
5191322	0.000372723
5191326	0.000372723
5191343	0.000372723
5191352	0.000465904
5191354	0.000465904
5191359	0.00123971
5191369	0.00106145
5191394	0.00106145
5191396	0.000928769
5191407	0.00106145
5191413	0.00106145
5191422	0.00106145
5191433	0
5191438	0.000700568
5191473	0.00536839
5191480	0.00671048
5191486	0.00536839
5191491	0.00543757
5191521	0.00406029
5191527	0.0068753
5191539	0.00318607
5191544	0.00318607
5191547	0.00318607
5191561	0.00364123
5191566	0.00328418
5191568	0.00393084
5191604	0.0033366
5191610	0.0038927
5191623	0.00259513
5191628	0.00259513
5191633	0.00259513
5191640	0.00259513
5191650	0.000514756
5191654	0.000514756
5191656	0.000514756
5191697	0.00863101
5191700	0.00924515
5191702	0.00924515
5191710	0.00924515
5191728	0.00924515
5191731	0.00924515
5191736	0.00804639
5191773	0.00598887
5191775	0.00460065
5191779	0.00650074
5191781	0.00650074
5191810	0.00525402
5191813	0.00675517
5191827	0.00404716
5191841	0.00404716
5191845	0.00404716
5191853	0.00514342
5191890	0.00679774
5191892	0.00906365
5191906	0.0108228
5191931	0.00958502
5191941	0.00766802
5191951	0.0094255
5191954	0.0094255
5191957	0.00985626
5191964	0.00915224
5191968	0.00915224
5191970	0.00923538
5191972	0.00923538
5191982	0.00843403
5191984	0.00843403
5191988	0.00778526
5191992	0.00709905
5191998	0.00709905
5192025	0.00839647
5192034	0.00341164
5192051	0.00502332
5192053	0.00502332
5192061	0.0051988
5192069	0.0051988
5192079	0.00643437
5192081	0.00643437
5192091	0.00652733
5192100	0.00665775
5192108	0.0073975
5192110	0.0073975
5192127	0.00628406
5192135	0.00663995
5192137	0.00663995
5192153	0.007113
5192169	0.00360252
5192193	0.00295641
5192197	0.003605
5192204	0.0081063
5192206	0.0081063
5192208	0.00797195
5192220	0.00797195
5192228	0.00853641
5192232	0.00939005
5192234	0.00939005
5192239	0.0109461
5192260	0.0156325
5192273	0.0224835
5192285	0.0163262
5192287	0.0163262
5192307	0.0130933
5192315	0.0126825
5192318	0.0126825
5192335	0.0105425
5192337	0.0105425
5192342	0.0108746
5192348	0.00902132
5192358	0.00688673
5192363	0.00582724
5192366	0.00619934
5192368	0.00619934
5192376	0.00723256
5192384	0.00575443
5192394	0.00704447
5192396	0.00721805
5192399	0.00721805
5192401	0.00644977
5192417	0.00820786
5192424	0.00820786
5192427	0.00820786
5192432	0.00971249
5192437	0.0114784
5192450	0.0103247
5192452	0.00953046
5192457	0.0103247
5192466	0.00813706
5192468	0.00813706
5192478	0.00943091
5192486	0.00943091
5192489	0.00888044
5192502	0.00692453
5192510	0.00544801
5192513	0.00556701
5192515	0.00556701
5192532	0.00584075
5192534	0.00525667
5192546	0.00525667
5192548	0.00525667
5192556	0.0114162
5192570	0.0125578
5192578	0.0136844
5192584	0.0145295
5192586	0.0154719
5192589	0.0219539
5192593	0.0219539
5192609	0.0289478
5192622	0.0273251
5192625	0.027269
5192631	0.0245281
5192633	0.0245281
5192637	0.0228113
5192639	0.0228113
5192647	0.0201855
5192654	0.0201855
5192657	0.0188398
5192659	0.0188398
5192674	0.00918726
5192679	0.0068967
5192681	0.00640408
5192683	0.00640408
5192692	0.00559696
5192708	0.00537951
5192710	0.00537951
5192714	0.00552476
5192716	0.00552476
5192718	0.00471204
5192729	0.0060829
5192765	0.0079409
5192774	0.0171827
5192780	0.0171827
5192786	0.014728
5192807	0.0121668
5192810	0.0121668
5192820	0.0125763
5192833	0.0239837
5192835	0.0239837
5192838	0.0239837
5192862	0.0164934
5192866	0.0164934
5192870	0.0168163
5192876	0.0183369
5192881	0.0183369
5192883	0.0183369
5192889	0.0165032
5192904	0.00920777
5192911	0.00923378
5192925	0.0103605
5192928	0.0108238
5192938	0.0108238
5192941	0.0108238
5192946	0.00979919
5192949	0.0110241
5192951	0.0110241
5192959	0.00973058
5192993	0.0323206
5192996	0.0317192
5192998	0.0317192
5193008	0.0259521
5193015	0.0237894
5193023	0.022618
5193029	0.022618
5193032	0.0245029
5193035	0.0259019
5193039	0.026672
5193042	0.026672
5193050	0.0215024
5193059	0.0215024
5193080	0.017952
5193090	0.0277934
5193100	0.0260893
5193102	0.0260893
5193104	0.0260893
5193109	0.0260893
5193115	0.0260893
5193119	0.0286982
5193127	0.0286982
5193130	0.0318869
5193134	0.0318869
5193172	0.0180854
5193187	0.0188592
5193193	0.0180868
5193198	0.0168198
5193221	0.0137686
5193224	0.0137686
5193226	0.0141517
5193235	0.0146172
5193239	0.0162414
5193241	0.0162414
5193245	0.0152547
5193250	0.0163398
5193256	0.0163398
5193281	0.0199037
5193283	0.0155776
5193286	0.0151009
5193319	0.0127903
5193323	0.00839879
5193340	0.00900345
5193350	0.00900345
5193354	0.00932829
5193356	0.00932829
5193372	0.00653752
5193374	0.00653752
5193376	0.00653752
5193389	0.0102582
5193403	0.0102869
5193409	0.0109891
5193414	0.00986408
5193416	0.00896735
5193420	0.00896735
5193422	0.00896735
5193446	0.0116508
5193448	0.0125471
5193450	0.0125471
5193452	0.0135926
5193462	0.010526
5193466	0.010526
5193476	0.00998232
5193479	0.00998232
5193482	0.00998232
5193511	0.0163624
5193530	0.00890356
5193565	0.00720721
5193591	0.00432432
5193604	0.00558585
5193614	0.0049652
5193625	0.00406244
5193629	0.00446868
5193635	0.00406244
5193638	0.00406244
5193640	0.00406244
5193646	0.00406244
5193654	0.00446868
5193659	0.00446868
5193668	0.00452934
5193679	0
5193709	0.000546859
5193716	0.00368157
5193734	0.00551507
5193738	0.00551507
5193749	0.00690897
5193766	0.00709178
5193784	0.00771428
5193788	0.00577414
5193800	0.00677246
5193802	0.00677246
5193810	0.00732687
5193828	0.00575784
5193832	0.00575784
5193835	0.00575784
5193846	0.00481844
5193851	0.00535382
5193856	0.00481844
5193862	0.0043804
5193873	0.00273463
5193876	0.00243078
5193890	0.0019351
5193896	0.00215011
5193911	0.00168308
5193920	0.00192352
5193922	0.00192352
5193925	0.00192352
5193940	0.00269292
5193979	0.000966898
5193986	0.000966898
5193992	0.000966898
5193994	0.000846036
5194002	0.000752032
5194004	0.000752032
5194014	0.00210298
5194030	0.00205194
5194034	0.00230844
5194044	0.00230844
5194046	0.00230844
5194049	0.00230844
5194074	0.00443384
5194078	0.00443384
5194094	0.00337146
5194097	0.00337146
5194111	0.00337146
5194120	0.00393337
5194128	0.00393337
5194154	0.00164925
5194166	0.00295706
5194193	0.00418915
5194196	0.00418915
5194203	0.00418915
5194205	0.0047876
5194208	0.0047876
5194213	0.0047876
5194218	0.00372369
5194251	0
5194255	0
5194265	0
5194269	0
5194280	0
5194285	0
5194292	0
5194317	0
5194320	0.00193031
5194324	0.00193031
5194355	0.00193031
5194358	0.00193031
5194365	0.00231637
5194370	0.00231637
5194393	0.00460267
5194409	0.006904
5194424	0.00460267
5194434	0.00460267
5194452	0.00394515
5194454	0.00394515
5194468	0
5194480	0
5194484	0
5194492	0
5194497	0
5194508	0
5194514	0
5194519	0
5194523	0
5194565	0.00165534
5194569	0.00165534
5194572	0.00147141
5194578	0.00147141
5194583	0.00147141
5194597	0.00147141
5194599	0.00147141
5194601	0.00147141
5194609	0.00189182
5194649	0
5194671	0
5194686	0
5194688	0
5194703	0
5194709	0
5194751	0
5194757	0
5194771	0.000708349
5194788	0.000708349
5194805	0.00106252
5194807	0.00106252
5194858	0
5194865	0
5194869	0
5194890	0
5194899	0
5194902	0
5194909	0.0018143
5194924	0.00139562
5194930	0.00139562
5194938	0.00129593
5194940	0.00139562
5194944	0.00129593
5194946	0.00129593
5194953	0.00139562
5194959	0.00139562
5194961	0.00192363
5194963	0.00207161
5194971	0.00192363
5194975	0.00179539
5194980	0.00148293
5194997	0.00187898
5195003	0.00225477
5195008	0.00204979
5195010	0.00204979
5195018	0.00204979
5195025	0.00234766
5195027	0.00234766
5195042	0.00205387
5195046	0.00225926
5195053	0.00251029
5195055	0.00251029
5195058	0.00156953
5195073	0.00145246
5195093	0.00261444
5195105	0.0014896
5195108	0.0014896
5195132	0.000847889
5195153	0
5195166	0
5195178	0
5195182	0
5195197	0
5195199	0
5195201	0
5195211	0.000790719
5195224	0.000790719
5195229	0.000724826
5195234	0.00066907
5195240	0.000790719
5195247	0.000724826
5195253	0.000724826
5195258	0.00066907
5195266	0.00066907
5195270	0.00066907
5195274	0.000990087
5195278	0.000321017
5195286	0.000347769
5195295	0.000379384
5195299	0.000417322
5195307	0.000417322
5195310	0.000463692
5195312	0.000521653
5195342	0.000521653
5195360	0
5195369	0
5195372	0
5195376	0
5195381	0
5195416	0
5195432	0
5195438	0
5195440	0.00176667
5195446	0.00159
5195454	0.00176667
5195458	0.00176667
5195473	0.0019875
5195476	0.00227143
5195481	0.00265
5195526	0
5195537	0
5195539	0
5195546	0
5195557	0
5195560	0
5195564	0
5195570	0
5195572	0
5195577	0
5195579	0
5195601	0.000383095
5195607	0.000383095
5195611	0.000421405
5195632	0.000688714
5195635	0.000688714
5195637	0.000688714
5195640	0.000757585
5195647	0.000841761
5195653	0.00234585
5195659	0.00211126
5195666	0.00191933
5195690	0.00241408
5195695	0.00241408
5195703	0.00211232
5195726	0.00204136
5195729	0.000537277
5195734	0.00139942
5195740	0.001597
5195745	0.0017567
5195758	0.00146392
5195765	0.00167424
5195771	0.00154545
5195773	0.00167424
5195776	0.00167424
5195785	0.00182644
5195791	0.00154545
5195797	0.00117349
5195804	0.00117349
5195808	0.00108967
5195821	0.000769264
5195826	0.000769264
5195828	0.000769264
5195832	0.00083337
5195836	0.000575119
5195842	0.000896233
5195849	0.00152975
5195851	0.00152975
5195860	0.00202249
5195870	0.00217806
5195872	0.00221864
5195875	0.00238931
5195878	0.00238931
5195884	0.00258842
5195894	0.00196537
5195899	0.00196537
5195902	0.00196537
5195908	0.00196537
5195922	0.00329481
5195925	0.00329481
5195935	0.00300329
5195944	0.00333699
5195955	0.0036467
5195965	0.00425972
5195968	0.00387247
5195977	0.00387247
5195984	0.00354977
5195989	0.00354977
5195999	0.00173757
5196002	0.00161346
5196004	0.00173757
5196013	0.00174514
5196015	0.00189057
5196019	0.00174514
5196030	0.000964757
5196035	0.00139985
5196037	0.000991172
5196043	0.00152537
5196054	0.00152537
5196057	0.00152537
5196060	0.00152537
5196065	0.00152537
5196071	0.00152537
5196074	0.0016427
5196079	0.00261457
5196083	0.00224828
5196085	0.00208769
5196092	0.00317828
5196103	0.00317828
5196112	0.00326433
5196116	0.00326433
5196121	0.00280093
5196127	0.00301639
5196134	0.00357161
5196136	0.00331649
5196139	0.00331649
5196143	0.00357161
5196145	0.00331649
5196155	0.00222729
5196158	0.00222729
5196168	0.00163683
5196173	0.00163683
5196182	0.00190964
5196185	0.0012927
5196189	0.00118497
5196198	0.00191333
5196202	0.00191333
5196210	0.00180978
5196217	0.00197431
5196226	0.0033782
5196229	0.0033782
5196231	0.0033782
5196244	0.00326315
5196263	0.00357608
5196266	0.00385116
5196275	0.00344374
5196277	0.00344374
5196280	0.00344374
5196282	0.0032136
5196287	0.0027192
5196289	0.0027192
5196292	0.00252497
5196294	0.00252497
5196306	0.00166322
5196321	0.00118087
5196323	0.00118087
5196329	0
5196334	0
5196343	0
5196349	0
5196351	0
5196373	0
5196375	0
5196382	0
5196384	0
5196430	0.000616166
5196445	0.000528142
5196448	0.000528142
5196453	0.000528142
5196460	0.00136844
5196465	0.00121639
5196475	0.00136844
5196491	0.00196132
5196498	0.00196132
5196514	0.00171616
5196517	0.00152547
5196532	0.00080984
5196538	0.000925531
5196540	0.000925531
5196548	0.000925531
5196553	0.00247699
5196588	0.00297363
5196591	0.00371704
5196616	0.00247803
5196622	0.00259044
5196634	0.00123291
5196640	0.00123291
5196655	0.000836478
5196658	0.000731918
5196664	0.00121642
5196671	0.000973138
5196693	0.00174322
5196700	0.001332
5196702	0.00148
5196707	0.00148
5196709	0.00235517
5196715	0.00211965
5196718	0.00192696
5196730	0.00176638
5196745	0.00173205
5196752	0.0019245
5196754	0.00261535
5196763	0.00156602
5196773	0.00297706
5196776	0.00297706
5196790	0.00386619
5196794	0.00429577
5196804	0.00386619
5196810	0.00386619
5196814	0.00483274
5196821	0.00545099
5196832	0.00488575
5196835	0.00488575
5196852	0.00295851
5196855	0.00295851
5196858	0.00316824
5196863	0.00241496
5196865	0.00221371
5196873	0.00241496
5196887	0.0031845
5196894	0.00342947
5196896	0.00194034
5196902	0.00272813
5196906	0.00297615
5196915	0.00327376
5196920	0.00327376
5196923	0.00327376
5196930	0.00327376
5196934	0.00343401
5196967	0.00426794
5196979	0.004115
5196987	0.00352714
5196993	0.00352714
5196995	0.00344786
5197001	0.00344786
5197017	0.00140838
5197031	0.00160958
5197044	0.00187784
5197050	0.00187784
5197065	0.00160958
5197081	0.00104677
5197097	0
5197102	0
5197109	0
5197118	0
5197120	0
5197123	0
5197138	0.000468003
5197149	0.000468003
5197156	0.000683361
5197162	0.000751697
5197164	0.000751697
5197178	0.00179871
5197185	0.00179871
5197189	0.00179871
5197192	0.00166034
5197199	0.00166034
5197202	0.0014087
5197211	0.00130034
5197214	0.00130034
5197223	0.0014087
5197228	0.0014087
5197232	0.00127886
5197237	0.00140675
5197242	0
5197259	0
5197265	0
5197277	0
5197293	0
5197295	0
5197298	0
5197307	0
5197310	0
5197334	0
5197361	0
5197370	0
5197373	0
5197375	0
5197378	0.001206
5197388	0.00111323
5197395	0.00103372
5197397	0.00103372
5197400	0.00111323
5197408	0.00111323
5197412	0.001206
5197415	0.001206
5197421	0.00242811
5197431	0.00210436
5197444	0.00210436
5197451	0.00242811
5197453	0.00131487
5197456	0.00199657
5197459	0.00215015
5197462	0.00215015
5197465	0.00215015
5197469	0.00261738
5197473	0.00261738
5197476	0.00244289
5197490	0.00295242
5197493	0.00240962
5197503	0.00330995
5197505	0.00330995
5197511	0.00356457
5197514	0.00386161
5197517	0.00356457
5197522	0.00356457
5197524	0.00356457
5197531	0.00322553
5197536	0.00295673
5197544	0.0024354
5197553	0.0029766
5197572	0
5197580	0
5197593	0.000964746
5197595	0.000964746
5197617	0.000826925
5197619	0.000964746
5197641	0.00205315
5197643	0.00175984
5197660	0.00184094
5197674	0.00157794
5197680	0.00184094
5197682	0.00220912
5197706	0.0011288
5197749	0
5197760	0
5197763	0
5197767	0
5197787	0
5197818	0
5197831	0
5197845	0
5197862	0
5197868	0
5197870	0
5197872	0
5197878	0
5197880	0
5197887	0
5197893	0
5197898	0
5197903	0
5197906	0

## Sheet: Fig. 3g
position	moving average, 75 bp window		Position	fitted curve
3216651	0.00179366		3.2166e+06	0.000565715
3216653	0.00179366		3.21687e+06	0.000598536
3216672	0		3217012	0.000616293
3216675	0		3.21725e+06	0.000649781
3216679	0		3.21757e+06	0.000700427
3216698	0		3.21786e+06	0.000752469
3216719	0		3.2182e+06	0.000826139
3216726	0		3.21836e+06	0.000866451
3216730	0		3.21862e+06	0.000937605
3216733	0		3.21886e+06	0.0010149
3216735	0		3.2191e+06	0.00110359
3216755	0		3.21937e+06	0.00122879
3216771	0		3.21953e+06	0.00131448
3216780	0		3.21988e+06	0.00155232
3216783	0		3.22019e+06	0.00183828
3216793	0		3.22038e+06	0.00206948
3216802	0		3.22062e+06	0.00245109
3216806	0		3.22091e+06	0.00313224
3216815	0		3.22112e+06	0.00388909
3216822	0		3.22139e+06	0.00534343
3216825	0		3.22165e+06	0.00696743
3216834	0		3.22185e+06	0.00584718
3216860	0		3.22214e+06	0.00414072
3216862	0		3.22243e+06	0.00306474
3216867	0		3.22262e+06	0.00260167
3216872	0		3.22295e+06	0.00205335
3216876	0		3.22313e+06	0.00183596
3216878	0		3.22333e+06	0.00164059
3216884	0		3.22356e+06	0.00146136
3216887	0		3223798	0.00130883
3216897	0		3.22408e+06	0.00116577
3216900	0		3.2244e+06	0.00103367
3216910	0		3.22462e+06	0.000962153
3216915	0		3.22485e+06	0.000895227
3216935	0		3.22515e+06	0.000819145
3216941	0		3.22537e+06	0.000771878
3216943	0		3225735	0.000702626
3216970	0		3225997	0.000660332
3216976	0.000537016		3.22614e+06	0.000638756
3216978	0.000537016		3226290	0.000618494
3216987	0.00067127		3.22657e+06	0.000583591
3216997	0.000596685
3217003	0.000537016
3217009	0.000537016
3217012	0.000537016
3217029	0.00067127
3217036	0.00067127
3217044	0.000767166
3217050	0
3217073	0
3217082	0
3217090	0
3217108	0
3217110	0
3217113	0
3217128	0
3217130	0
3217136	0
3217139	0
3217147	0
3217150	0
3217153	0
3217155	0
3217157	0
3217168	0
3217189	0
3217200	0
3217229	0.000822008
3217242	0.000719257
3217248	0.000575406
3217251	0.000575406
3217253	0.000575406
3217266	0.000479505
3217268	0.000523096
3217271	0.000523096
3217283	0.000575406
3217285	0.000575406
3217291	0
3217300	0
3217323	0
3217329	0
3217343	0
3217349	0
3217373	0
3217375	0
3217381	0
3217401	0
3217414	0
3217420	0
3217428	0
3217431	0
3217464	0.00117306
3217474	0.00290141
3217501	0.00165795
3217505	0.00193427
3217512	0.00232113
3217527	0.00193427
3217538	0.00165795
3217550	0
3217571	0.00292013
3217580	0.00292013
3217590	0.00250296
3217596	0.00266947
3217614	0.00266947
3217619	0.00266947
3217622	0.00266947
3217629	0.00189723
3217631	0.00189723
3217636	0.000929213
3217656	0.000722722
3217680	0
3217687	0
3217692	0
3217710	0
3217712	0
3217723	0.00100164
3217746	0.000701145
3217751	0.000876432
3217761	0.000876432
3217763	0.00077905
3217772	0.00140174
3217778	0.00118609
3217781	0.00118609
3217793	0.00141776
3217800	0.00153591
3217804	0.00177454
3217809	0.00164779
3217812	0.00153793
3217814	0.00153793
3217824	0.00177454
3217830	0.00177454
3217839	0.00209718
3217841	0.00209718
3217843	0.0023069
3217847	0.00146613
3217849	0.00146613
3217883	0
3217890	0
3217892	0
3217902	0.00313596
3217928	0.00313596
3217933	0.00376315
3217941	0.00470394
3217950	0.00470394
3218004	0
3218023	0
3218030	0
3218043	0
3218061	0
3218072	0
3218079	0
3218085	0
3218115	0
3218132	0
3218138	0
3218144	0
3218149	0
3218157	0
3218163	0.00110499
3218174	0.00100454
3218184	0.00100454
3218186	0.000920829
3218200	0.000920829
3218208	0.000920829
3218210	0.000920829
3218216	0.00100454
3218218	0.000920829
3218223	0.00100454
3218230	0.00138572
3218235	0.00138572
3218241	0.000381175
3218254	0.00118811
3218261	0.00133663
3218273	0.00152757
3218291	0.00118811
3218296	0.00133663
3218304	0.000812513
3218311	0.000928586
3218313	0.000928586
3218322	0.000812513
3218337	0
3218351	0
3218378	0
3218397	0.000518054
3218410	0.00116876
3218416	0.00107136
3218419	0.00107136
3218425	0.000988952
3218427	0.000988952
3218431	0.000857092
3218441	0.000803523
3218443	0.000803523
3218447	0.000803523
3218451	0.000803523
3218453	0.000803523
3218460	0.000580796
3218465	0.000580796
3218467	0.000544497
3218471	0.000580796
3218474	0.000580796
3218485	0
3218496	0
3218499	0
3218501	0
3218504	0
3218521	0
3218534	0
3218539	0
3218549	0
3218552	0
3218558	0
3218560	0
3218565	0
3218575	0
3218581	0
3218603	0
3218605	0
3218615	0
3218623	0
3218625	0
3218627	0
3218641	0
3218648	0
3218652	0
3218657	0
3218673	0
3218676	0
3218678	0
3218682	0
3218688	0
3218692	0
3218695	0
3218709	0
3218717	0
3218723	0
3218733	0.00114127
3218764	0.00114127
3218769	0.00114127
3218772	0.00136953
3218792	0.00076085
3218798	0.000684765
3218814	0
3218822	0
3218826	0
3218828	0
3218831	0
3218862	0.000590085
3218873	0.000826119
3218887	0.000590085
3218894	0.000516324
3218902	0.000590085
3218922	0.000590085
3218924	0.000516324
3218927	0.000516324
3218951	0.000370663
3218961	0.000370663
3218963	0.000370663
3218967	0.000404359
3218971	0.000404359
3218975	0.00111829
3218979	0.00185266
3218981	0.00185266
3218983	0.00185266
3218989	0.00199518
3218999	0.00244567
3219009	0.00322354
3219011	0.00322354
3219014	0.00351659
3219033	0.00427482
3219035	0.00427482
3219046	0.00427482
3219054	0.00283708
3219057	0.00255337
3219062	0.00255337
3219068	0.00212781
3219077	0.00156652
3219091	0.000834058
3219093	0.000509817
3219101	0
3219105	0
3219110	0
3219129	0
3219141	0
3219149	0
3219174	0.00291197
3219176	0.00291197
3219180	0.00291197
3219182	0.00264724
3219192	0.00291197
3219198	0.00291197
3219208	0.00242664
3219210	0.00242664
3219215	0.00291197
3219218	0.00291197
3219242	0.0013519
3219244	0.00124791
3219254	0.000931232
3219256	0.00102436
3219258	0.00102436
3219264	0.00102436
3219271	0.00102436
3219273	0.00102436
3219281	0.00113817
3219287	0.00204453
3219322	0.00368016
3219328	0.00135954
3219331	0.00135954
3219344	0.00101966
3219360	0
3219362	0
3219369	0
3219371	0
3219388	0
3219395	0
3219397	0
3219404	0
3219418	0
3219444	0.00133343
3219447	0.00122231
3219457	0.00112829
3219460	0.00112829
3219462	0.00112829
3219464	0.00112829
3219468	0.00112829
3219470	0.00112829
3219472	0.00259116
3219478	0.00241842
3219484	0.00226727
3219492	0.00226727
3219494	0.00226727
3219508	0.00180071
3219511	0.00196441
3219517	0.00196441
3219519	0.00196441
3219524	0.00180071
3219532	0.00216085
3219537	0.00216085
3219550	0
3219557	0
3219561	0
3219589	0
3219594	0
3219597	0
3219601	0
3219619	0
3219621	0
3219626	0
3219631	0
3219637	0
3219648	0.000371104
3219657	0.000417493
3219672	0.000556657
3219675	0.000667988
3219699	0.000667988
3219713	0
3219734	0
3219758	0
3219764	0
3219772	0
3219775	0
3219827	0
3219838	0
3219886	0
3219888	0
3219890	0
3219896	0
3219914	0
3219927	0
3219939	0
3219946	0
3219953	0
3219966	0
3219975	0
3219989	0
3220002	0
3220005	0
3220010	0
3220032	0
3220048	0
3220070	0
3220081	0
3220083	0
3220089	0
3220092	0
3220095	0
3220113	0.000841859
3220118	0.000781727
3220123	0.000841859
3220134	0.00109442
3220136	0.00109442
3220138	0.00109442
3220141	0.000994925
3220148	0.00121468
3220154	0.00121468
3220159	0.00121468
3220176	0.000484667
3220181	0.000538519
3220184	0.000538519
3220188	0.000605834
3220195	0.000692382
3220209	0.00238605
3220239	0.00427825
3220242	0.00366707
3220251	0.00427825
3220272	0.00427825
3220274	0.00427825
3220277	0.00228555
3220329	0
3220339	0
3220343	0
3220345	0
3220349	0
3220354	0
3220366	0
3220368	0
3220373	0
3220375	0
3220379	0
3220389	0
3220392	0
3220398	0
3220415	0
3220424	0
3220430	0
3220436	0
3220442	0
3220474	0.00508266
3220482	0.00867391
3220490	0.00857637
3220492	0.00750432
3220505	0.00566081
3220515	0.00566081
3220520	0.00566081
3220529	0.0040547
3220531	0.0043666
3220534	0.0043666
3220536	0.0043666
3220540	0.0043666
3220550	0.00249558
3220553	0.00113473
3220561	0.000563934
3220564	0.000526338
3220566	0.000526338
3220578	0
3220585	0
3220587	0
3220596	0
3220601	0
3220606	0
3220623	0
3220635	0.00586871
3220637	0.00586871
3220655	0.00586871
3220671	0.0076368
3220685	0.0076368
3220688	0.0076368
3220701	0.00727723
3220708	0.00615766
3220718	0.00278347
3220721	0.00278347
3220727	0.00299758
3220730	0.00299758
3220732	0.00299758
3220734	0.00299758
3220741	0.00232953
3220744	0.00216314
3220746	0.00145809
3220749	0.00135394
3220760	0.00145809
3220772	0
3220781	0
3220785	0
3220793	0
3220799	0.00164395
3220803	0.00164395
3220811	0.00234451
3220821	0.00234451
3220835	0.00263757
3220844	0.00433134
3220858	0.00433134
3220860	0.00505323
3220879	0.00590171
3220886	0.0058513
3220900	0.00520115
3220902	0.00520115
3220908	0.00390087
3220916	0.0036008
3220924	0.00341742
3220932	0.00394557
3220937	0.0053076
3220940	0.0061922
3220942	0.00571587
3220945	0.00571587
3220952	0.00407126
3220965	0.00399567
3220970	0.00371026
3220974	0.00371026
3220979	0.00432864
3220983	0.00472216
3220996	0.00432864
3221001	0.00432864
3221003	0.00383531
3221006	0.00383531
3221020	0.00177218
3221031	0.00248554
3221033	0.00248554
3221045	0.00262716
3221047	0.00262716
3221050	0.00262716
3221061	0.00291907
3221076	0.00411737
3221079	0.00411737
3221081	0.00370564
3221101	0.00311804
3221108	0.00311804
3221117	0.00419254
3221120	0.00419527
3221124	0.00419527
3221149	0.00269727
3221152	0.00300632
3221154	0.00300632
3221157	0.00354664
3221167	0.00354664
3221169	0.00354664
3221182	0.00408863
3221188	0.00481358
3221193	0.00396666
3221200	0.00307903
3221202	0.00307903
3221217	0.00384879
3221220	0.00439862
3221231	0.00375
3221274	0.00768914
3221285	0.00717412
3221295	0.00557987
3221297	0.00557987
3221312	0.00357705
3221315	0.00357705
3221318	0.00357705
3221325	0.00307077
3221327	0.00307077
3221336	0.00383847
3221348	0.00359214
3221356	0.00222791
3221375	0.0025064
3221381	0.0025064
3221384	0.00324566
3221390	0.00365137
3221406	0.00587025
3221408	0.00587025
3221420	0.00587025
3221431	0.00483548
3221434	0.00483548
3221446	0.00655023
3221453	0.00844533
3221458	0.00768202
3221460	0.00768202
3221467	0.00717071
3221474	0.00504025
3221478	0.00504025
3221486	0.00712754
3221489	0.00712754
3221491	0.00763665
3221498	0.00854874
3221501	0.00854874
3221507	0.00932589
3221516	0.00854373
3221519	0.00854373
3221522	0.00854373
3221551	0.0100491
3221564	0.00650051
3221570	0.00557187
3221573	0.00557187
3221578	0.00557187
3221594	0.0160207
3221607	0.0137133
3221616	0.0190338
3221623	0.0179257
3221625	0.0179257
3221629	0.0164319
3221632	0.0179257
3221637	0.0164319
3221642	0.0151679
3221646	0.0163301
3221658	0.0101968
3221666	0.00989644
3221674	0.0112321
3221677	0.0124801
3221681	0.0115904
3221683	0.0115904
3221702	0.00950284
3221718	0.0177043
3221737	0.0191522
3221741	0.0200202
3221744	0.0200202
3221746	0.0200202
3221749	0.0188838
3221763	0.0179355
3221769	0.0165558
3221774	0.0165558
3221786	0.0123748
3221793	0.0105935
3221796	0.0105935
3221800	0.00971067
3221802	0.00815539
3221817	0.00618942
3221819	0.00618942
3221826	0.00591535
3221836	0.00476602
3221844	0.00553954
3221875	0.00512517
3221898	0.00319356
3221936	0.0033244
3221940	0.0033244
3221946	0.0033244
3221951	0.0033244
3221953	0.00435894
3221956	0.00396267
3221967	0.00363245
3221971	0.00363245
3221973	0.00363245
3221989	0.00384112
3221992	0.00426791
3221999	0.00261539
3222023	0.00270066
3222025	0.00270066
3222030	0.00178193
3222037	0.00178193
3222046	0.00133645
3222049	0.00133645
3222052	0.00133645
3222059	0.00123364
3222071	0.000616869
3222075	0.000616869
3222080	0.000616869
3222082	0.00102986
3222091	0.00135416
3222109	0.00135416
3222118	0.00135416
3222123	0.00150462
3222127	0.00150462
3222131	0.00135416
3222135	0.00214614
3222147	0.00309072
3222152	0.00309072
3222166	0.00204563
3222168	0.00204563
3222170	0.00227292
3222173	0.00255703
3222197	0.00396822
3222199	0.00396822
3222214	0.00257573
3222229	0.00257573
3222239	0.00386359
3222241	0.00386359
3222296	0
3222309	0
3222320	0.00268181
3222327	0.00268181
3222339	0.00268181
3222345	0.00238383
3222347	0.00238383
3222357	0.00238383
3222375	0.00195041
3222377	0.00195041
3222384	0.00165034
3222396	0
3222399	0.000957686
3222407	0.000957686
3222409	0.000957686
3222413	0.00103135
3222415	0.0011173
3222417	0.0011173
3222421	0.00103135
3222424	0.0011173
3222434	0.00128003
3222436	0.0011886
3222456	0.00399801
3222463	0.00488646
3222470	0.00488646
3222472	0.00549727
3222477	0.00436722
3222485	0.00305705
3222489	0.00277914
3222515	0.00487084
3222517	0.00487084
3222519	0.00487084
3222523	0.00330678
3222528	0.00270775
3222530	0.00270775
3222537	0.00270775
3222540	0.00270775
3222558	0.00449186
3222560	0.00449186
3222565	0.00490022
3222588	0.00295743
3222590	0.00295743
3222592	0.00295743
3222595	0.00271098
3222604	0.00268136
3222616	0.00404653
3222618	0.00404653
3222623	0.00444217
3222632	0.00565367
3222634	0.00380732
3222637	0.0058715
3222640	0.00634011
3222652	0.00634011
3222659	0.00760813
3222672	0.00951016
3222676	0.0108688
3222678	0.00971745
3222703	0.00475101
3222715	0
3222727	0
3222731	0
3222733	0
3222769	0
3222774	0
3222778	0
3222806	0
3222809	0
3222811	0
3222813	0
3222831	0
3222833	0
3222841	0
3222846	0
3222862	0
3222867	0
3222889	0.00161876
3222892	0.00161876
3222895	0.00161876
3222897	0.00161876
3222908	0.00202345
3222912	0.00179862
3222919	0.00340186
3222925	0.00340186
3222946	0.00566977
3222955	0.00483803
3222970	0.00465682
3222996	0.00202197
3222999	0.00168498
3223003	0.00168498
3223021	0.00168498
3223035	0
3223052	0.000546854
3223062	0.000656224
3223080	0.000656224
3223089	0.000656224
3223107	0.000656224
3223127	0
3223129	0
3223146	0.000342713
3223150	0.000308442
3223152	0.000280401
3223158	0.000280401
3223166	0.000308442
3223172	0.000308442
3223174	0.000308442
3223185	0.000308442
3223189	0.000342713
3223209	0.000385552
3223215	0
3223239	0
3223246	0
3223269	0
3223273	0
3223287	0.00155496
3223291	0.00155496
3223297	0.00155496
3223308	0.00136059
3223315	0.00120942
3223337	0.00150053
3223344	0.00150053
3223348	0.00166726
3223350	0.00166726
3223357	0.000457841
3223361	0.000412057
3223366	0.000412057
3223371	0.000412057
3223388	0.000457841
3223395	0.000515071
3223414	0
3223419	0
3223421	0
3223443	0
3223449	0
3223456	0
3223460	0
3223473	0.00138018
3223476	0.00138018
3223480	0.00138018
3223493	0.00255033
3223497	0.00278217
3223501	0.00306039
3223509	0.00306039
3223521	0.00386654
3223525	0.00386654
3223530	0.00347989
3223549	0.00217965
3223551	0.00217965
3223565	0.000419495
3223571	0.000419495
3223575	0.00114582
3223581	0.00114582
3223591	0.00207799
3223595	0.00207799
3223601	0.00173166
3223606	0.00188908
3223612	0.00188908
3223626	0.00230888
3223635	0.00259748
3223638	0.00230888
3223644	0.00296855
3223665	0
3223675	0
3223688	0
3223710	0
3223726	0
3223736	0
3223742	0
3223751	0
3223756	0
3223766	0.0013476
3223768	0.0013476
3223785	0.00173262
3223792	0.00173262
3223798	0.00173262
3223824	0.00151605
3223833	0.00151605
3223836	0
3223838	0
3223840	0
3223842	0
3223863	0
3223892	0
3223895	0
3223899	0
3223906	0
3223912	0
3223917	0
3223927	0
3223968	0
3223971	0
3223973	0
3223992	0.00093092
3223998	0.000853343
3224007	0.00093092
3224009	0.00102401
3224013	0.00102401
3224019	0.00093092
3224022	0.00093092
3224027	0.00126664
3224035	0.00117616
3224047	0.00149693
3224055	0.00164663
3224062	0.000778269
3224064	0.000778269
3224067	0.00144738
3224069	0.00144738
3224102	0.000669112
3224110	0.000892149
3224114	0.000764699
3224118	0.000669112
3224125	0.000535289
3224135	0.000486627
3224148	0
3224155	0
3224157	0
3224160	0
3224170	0
3224173	0
3224193	0
3224208	0.000476711
3224219	0.000476711
3224225	0.000476711
3224237	0.000771599
3224245	0.000701454
3224256	0.000701454
3224263	0.000857332
3224267	0.000771599
3224271	0.000771599
3224273	0.000771599
3224279	0.000857332
3224287	0.000486557
3224301	0
3224321	0
3224326	0
3224337	0
3224351	0
3224354	0
3224357	0
3224363	0
3224369	0
3224373	0
3224383	0
3224394	0
3224396	0
3224415	0
3224444	0
3224487	0.000944737
3224490	0.000944737
3224496	0.000839766
3224504	0.000755789
3224513	0.000629825
3224515	0.000629825
3224520	0.00053985
3224523	0.00053985
3224530	0
3224541	0.000608404
3224545	0.000608404
3224550	0.000567844
3224553	0.000655204
3224555	0.000655204
3224564	0.000917534
3224572	0.000988114
3224577	0.000917534
3224579	0.000988114
3224586	0.00107046
3224595	0.00142728
3224597	0.00142728
3224600	0.00142728
3224614	0.000480869
3224643	0
3224645	0
3224656	0.000929366
3224666	0.00072284
3224678	0.00072284
3224680	0.000650556
3224691	0.00072284
3224695	0.000813195
3224699	0.00072284
3224717	0.00072284
3224723	0.00072284
3224734	0
3224750	0
3224752	0
3224756	0
3224765	0
3224777	0
3224791	0
3224807	0
3224814	0
3224825	0
3224832	0
3224840	0
3224863	0
3224865	0
3224891	0
3224903	0
3224912	0
3224925	0
3224928	0
3224972	0
3225016	0
3225020	0
3225058	0
3225060	0
3225077	0
3225080	0
3225110	0
3225122	0
3225130	0
3225149	0
3225155	0
3225160	0
3225162	0
3225172	0
3225181	0
3225185	0
3225200	0
3225206	0
3225209	0
3225211	0
3225220	0
3225223	0
3225229	0
3225231	0
3225252	0
3225265	0
3225275	0
3225287	0
3225293	0
3225305	0
3225316	0
3225323	0
3225327	0
3225346	0
3225348	0
3225353	0
3225365	0
3225368	0
3225370	0
3225373	0
3225381	0
3225391	0
3225394	0
3225396	0
3225406	0
3225461	0
3225473	0
3225475	0
3225478	0
3225492	0
3225508	0
3225510	0
3225519	0
3225522	0
3225531	0
3225555	0
3225571	0
3225580	0
3225592	0
3225601	0
3225620	0
3225622	0
3225634	0
3225636	0
3225662	0
3225664	0
3225687	0
3225693	0
3225702	0.000741277
3225707	0.000741277
3225711	0.000741277
3225715	0.000658913
3225722	0.000539111
3225735	0.000494185
3225750	0.000593022
3225755	0.000658913
3225758	0.000658913
3225760	0.000741277
3225762	0.000741277
3225771	0.000658913
3225786	0
3225802	0
3225819	0
3225842	0
3225850	0
3225860	0
3225868	0
3225873	0
3225904	0
3225916	0
3225921	0
3225928	0
3225934	0
3225936	0
3225952	0
3225964	0.000748176
3225966	0.000822994
3225968	0.000748176
3225973	0.000822994
3225992	0.00195766
3225997	0.00176189
3225999	0.00160172
3226004	0.00195766
3226018	0.00195766
3226033	0.00195766
3226035	0.00117362
3226051	0.00117362
3226053	0.00117362
3226058	0
3226085	0
3226088	0
3226093	0
3226119	0.00204192
3226127	0.00238224
3226146	0.00238224
3226149	0.00238224
3226157	0.00285869
3226179	0.00349703
3226195	0.00214749
3226197	0.00214749
3226203	0.00214749
3226207	0.00190888
3226210	0.00190888
3226219	0.00190888
3226229	0.00171799
3226241	0.00214749
3226254	0.000591335
3226261	0.000689891
3226269	0.00082787
3226290	0.00082787
3226327	0.000689891
3226330	0
3226341	0
3226352	0
3226364	0
3226397	0
3226399	0
3226401	0
3226408	0
3226411	0
3226432	0
3226437	0
3226440	0
3226446	0
3226451	0
3226459	0
3226461	0
3226485	0.00151521
3226489	0.00166673
3226493	0.00166673
3226496	0.00138894
3226507	0.00151521
3226511	0.00151521
3226516	0.00151521
3226520	0.00138894
3226531	0.00185192
3226533	0.00166673
3226539	0.00218426
3226555	0.000817724
3226569	0.000919939
3226571	0.00105136
3226576	0.000919939
3226588	0.00141508
3226601	0.00141508
3226613	0.00159196
3226618	0.000672022
3226621	0.00115688
3226627	0.00104119
3226643	0.00094654
3226653	0.00104119

## Sheet: Fig. 3h
PA2869		PA3340		yfiR
PAO1	∆fleQ	PAO1	∆fleQ	PAO1	∆fleQ
0.957811	1.88297	0.876979	0.561025	1.02781	1.55097
1.12916	2.32671	1.13582	0.739537	1.00984	2.3681
0.924621	2.35422	0.998043	0.598497	0.963458	1.29261
0.95969	1.73763	0.939228	0.492007	1.00984	1.27751
0.976763	1.44818	1.29769	0.472174	0.86673	1.50605
1.06679	2.81371	0.820462	0.41005	1.14251	1.20458
