# Supplementary material for: Genome-wide protein–DNA interaction site mapping in bacteria using a double-stranded DNA-specific cytosine deaminase
Source: Nat Microbiol. 2022 Jun 1;7(6):844–55. doi: 10.1038/s41564-022-01133-9 (PMC9159945; doi:10.1038/s41564-022-01133-9)
Supplement: Source Data Fig. 4 — Values used for generating graphs. [file 41564_2022_1133_MOESM6_ESM.xlsx]

## Sheet: Fig. 4d
FleQ				GcsR				GacA
3D-seq, distance to closest	chip-seq, distance to closest	3D-seq, distance to center	chip-seq, distance to center	3D-seq, distance to closest	chip-seq, distance to closest	3D-seq, distance to center	chip-seq, distance to center	3D-seq, distance to closest	chip-seq, distance to closest	3D-seq, distance to center	chip-seq, distance to center
7	35	21	10	15	114	65	165	96	183	96	183
21	412	37	500					87	34	87	34
31	21	31	6
9	312	161	349
269	15	295	3
92	3	92	138
184	124	212	13
33	13	5	380
246	228	29	3
15	154	155	19
155	28	17	11
14	19	17	3
17	11		136
	3		42
	136		6
	42		23
	6		32
	23		177
	32		5
	177		21
	5		38
	21		12
	38		4
	12		92
	4		19
	92		189
	19		11
	3
	11
