# Supplementary material for: Genome-wide protein–DNA interaction site mapping in bacteria using a double-stranded DNA-specific cytosine deaminase
Source: Nat Microbiol. 2022 Jun 1;7(6):844–55. doi: 10.1038/s41564-022-01133-9 (PMC9159945; doi:10.1038/s41564-022-01133-9)
Supplement: Source Data Fig. 5 — Values used for generating graphs. [file 41564_2022_1133_MOESM7_ESM.xlsx]

## Sheet: Fig. 5a
Position	Moving average, 75bp window		Position	fitted curve
843150	0		843151	9.21311e-05
843166	0		843245	9.49312e-05
843168	0		843380	9.92778e-05
843189	0		843456	0.000101855
843192	0		843546	0.000105128
843207	0		843676	0.00011021
843216	0		843707	0.000111488
843220	0		843856	0.000118015
843223	0		843940	0.000122059
843242	0		844056	0.000127991
843246	0		844155	0.000133482
843268	0		844258	0.000139651
843286	0		844362	0.000146402
843296	0		844492	0.00015572
843305	0		844548	0.000160007
843320	0.000423551		844644	0.000167943
843326	0.000484059		844708	0.00017355
843341	0.000484059		844840	0.000186216
843355	0.000423551		844942	0.000197075
843357	0.000423551		845054	0.00021023
843368	0.00112792		845149	0.000222511
843379	0.00112792		845253	0.000237408
843381	0.00112792		845320	0.000247886
843398	0.00064386		845472	0.000274539
843408	0.00075117		845551	0.000290205
843423	0.00112676		845658	0.000313615
843427	0.000901404		845758	0.00033828
843462	0		845876	0.000371631
843467	0		845923	0.000386341
843479	0		846061	0.000434723
843484	0		846155	0.000473462
843494	0		846262	0.000523716
843503	0		846327	0.000558483
843508	0		846474	0.00065084
843511	0		846548	0.000705868
843517	0		846684	0.000827334
843526	0		846746	0.000893069
843538	0		846849	0.00102001
843542	0		846912	0.00111196
843551	0		847050	0.0013567
843562	0		847145	0.00157653
843568	0		847243	0.00185889
843571	0		847372	0.00235356
843578	0		847444	0.00272036
843580	0		847528	0.00325939
843586	0		847640	0.00424373
843604	0		847743	0.0055807
843618	0		847839	0.00741942
843641	0.000393255		847921	0.00980637
843643	0.000442412		848034	0.0152891
843646	0.000393255		848145	0.0255839
843653	0.000393255		848283	0.0134142
843657	0.000393255		848341	0.0107101
843662	0.00035393		848443	0.00753211
843676	0.000578627		848556	0.00537752
843681	0.000675065		848640	0.00430857
843694	0.000736435		848755	0.00328045
843698	0.000736435		848853	0.00266037
843701	0.000810078		848996	0.00202078
843703	0.000736435		849057	0.00181297
843707	0.000736435		849149	0.00155566
843712	0.000675065		849279	0.00127327
843725	0.000380124		849331	0.00118004
843735	0.000380124		849451	0.00100216
843740	0.00041468		849585	0.000844754
843748	0		849673	0.000760465
843750	0		849749	0.000697413
843758	0		849842	0.000630348
843769	0		849930	0.000575228
843776	0		850048	0.000511865
843792	0		850145	0.000467546
843799	0		850250	0.000425351
843803	0		850353	0.000389492
843817	0		850450	0.000359793
843826	0		850555	0.000331424
843828	0		850643	0.000310157
843836	0		850758	0.000285478
843870	0		850857	0.000266457
843876	0		850956	0.000249547
843882	0		851047	0.000235295
843886	0		851145	0.000221493
843889	0		851243	0.000208916
843899	0		851346	0.000196827
843903	0		851405	0.000190462
843909	0		851542	0.000176893
843918	0		851652	0.000167094
843923	0		851751	0.000159034
843941	0		851837	0.000152518
843992	0		851951	0.000144632
843997	0		852045	0.000138609
844000	0		852165	0.000131581
844015	0		852290	0.000124854
844017	0		852353	0.000121694
844019	0		852438	0.000117685
844029	0		852553	0.000112598
844037	0		852688	0.000107118
844051	0		852753	0.000104672
844053	0		852850	0.000101183
844056	0		852955	9.76569e-05
844061	0		853027	9.53801e-05
844065	0		853191	9.05411e-05
844071	0
844077	0
844079	0
844083	0
844087	0
844097	0
844124	0
844128	0
844132	0
844134	0
844140	0
844151	0
844176	0
844181	0
844184	0
844199	0
844210	0
844223	0
844240	0
844244	0
844256	0
844267	0
844269	0
844271	0
844275	0
844283	0
844297	0
844309	0
844323	0
844334	0
844361	0
844370	0
844385	0
844387	0
844389	0
844396	0
844401	0
844413	0
844461	0.000770306
844473	0.000641921
844486	0.000481441
844492	0.000481441
844497	0.000481441
844503	0.000427948
844520	0.000385153
844522	0.000385153
844535	0
844539	0
844541	0
844557	0
844562	0
844578	0
844581	0
844586	0
844601	0
844610	0
844616	0
844621	0
844623	0
844628	0
844643	0
844658	0
844676	0.00102297
844682	0.000929975
844685	0.000929975
844688	0.000929975
844703	0.000929975
844705	0.000929975
844708	0.000929975
844712	0.000929975
844715	0.00102297
844719	0.000929975
844732	0.00127872
844754	0
844773	0
844780	0
844785	0
844800	0
844802	0
844818	0
844824	0
844832	0
844844	0
844852	0
844869	0
844880	0
844900	0
844902	0
844917	0
844922	0
844925	0
844931	0
844954	0
844958	0
844979	0
844991	0
845015	0
845018	0
845056	0
845066	0
845079	0
845090	0
845110	0
845118	0
845126	0
845139	0
845149	0
845158	0
845175	0
845179	0
845184	0
845206	0
845209	0
845211	0
845219	0
845245	0
845281	0
845283	0.000860053
845285	0.000860053
845290	0.000860053
845299	0.000860053
845305	0.000860053
845311	0.000860053
845320	0.000764492
845353	0.000764492
845355	0.000764492
845359	0
845365	0
845377	0
845381	0
845386	0
845389	0
845396	0
845422	0
845454	0.00144195
845457	0.00131086
845460	0.00131086
845463	0.00131086
845469	0.00120162
845471	0.00120162
845481	0.00110919
845484	0.00102996
845487	0.00102996
845493	0.00102996
845495	0.00102996
845502	0.000506247
845511	0.000548435
845521	0.000470087
845528	0
845531	0
845538	0
845548	0
845550	0
845553	0
845556	0
845567	0
845573	0
845579	0
845585	0
845588	0
845593	0
845611	0
845635	0
845645	0
845655	0
845659	0
845669	0
845693	0
845697	0
845709	0
845724	0
845736	0
845745	0
845747	0
845763	0
845779	0
845788	0
845792	0
845794	0
845806	0
845814	0
845817	0
845824	0
845835	0
845837	0
845843	0.000530637
845845	0.000574856
845853	0.000574856
845863	0.000530637
845865	0.000492734
845876	0.000711237
845880	0.000711237
845887	0.000711237
845891	0.000762039
845893	0.000762039
845899	0.000711237
845902	0.000762039
845905	0.000820658
845910	0.00100816
845913	0.00100816
845920	0.000555076
845922	0.000555076
845935	0.000555076
845943	0.000287143
845955	0.000287143
845961	0.000313247
845965	0.000313247
845970	0.000287143
845974	0.000313247
845979	0.000313247
845982	0
845992	0
845998	0
846004	0
846025	0
846043	0
846051	0
846057	0
846060	0
846070	0
846081	0
846088	0
846092	0
846097	0
846108	0
846123	0
846129	0
846132	0
846139	0
846170	0
846177	0
846187	0
846190	0
846197	0
846200	0
846215	0
846231	0
846238	0
846241	0
846249	0
846252	0
846259	0
846262	0
846264	0
846274	0
846282	0.000534773
846284	0.000534773
846289	0.000534773
846292	0.000572971
846294	0.000572971
846300	0.000668466
846305	0.000617046
846309	0.000617046
846312	0.000668466
846323	0.000998702
846340	0.00108949
846342	0.00108949
846351	0.000440314
846357	0.000440314
846365	0.000396283
846370	0.000360257
846377	0.000360257
846381	0.000440314
846397	0
846402	0
846404	0
846441	0.000755397
846443	0.000849822
846456	0.000618052
846460	0.000566548
846466	0.000566548
846471	0.000522967
846474	0.000522967
846478	0.000522967
846482	0.000618052
846486	0.000566548
846489	0.000522967
846495	0.000522967
846504	0.000618052
846522	0
846525	0
846529	0
846546	0
846550	0
846552	0
846554	0
846565	0
846584	0
846594	0
846600	0
846605	0
846616	0
846618	0
846632	0
846638	0
846649	0.000612212
846652	0.000612212
846654	0.000699671
846684	0.000816282
846706	0.000699671
846714	0.000612212
846722	0
846731	0
846735	0
846739	0
846748	0
846755	0
846759	0
846772	0
846776	0
846796	0
846800	0
846818	0
846823	0
846825	0
846829	0
846835	0
846857	0
846859	0
846869	0.000877378
846882	0.00370557
846892	0.00370557
846906	0.00333501
846913	0.00333501
846916	0.00333501
846919	0.00333501
846934	0.00370557
846936	0.00333501
846941	0.00333501
846949	0.0024735
846958	0
846972	0
846979	0
846982	0
847009	0
847012	0
847020	0
847032	0
847036	0
847039	0
847043	0
847047	0
847056	0
847070	0
847074	0
847077	0
847083	0
847096	0
847104	0
847109	0
847127	0
847150	0
847156	0
847177	0
847194	0
847203	0
847206	0
847208	0
847219	0
847221	0
847225	0
847263	0
847268	0
847276	0
847291	0
847295	0
847306	0
847311	0
847313	0
847326	0.00113511
847339	0.00113511
847346	0.00126123
847355	0.00162158
847358	0.00162158
847368	0.00193191
847372	0.00173872
847397	0.000754512
847401	0.000754512
847403	0.000754512
847406	0.000862299
847420	0.00135047
847425	0.00135047
847444	0.000874019
847447	0.000764767
847455	0.000764767
847469	0.000874019
847476	0.000874019
847484	0
847505	0.00170973
847520	0.00210991
847522	0.00234435
847527	0.00234435
847531	0.00210991
847536	0.00210991
847542	0.0019181
847544	0.0019181
847555	0.0019181
847566	0.000400178
847574	0.000444643
847580	0.000444643
847593	0
847596	0
847611	0.000580643
847616	0.000633429
847618	0.000696772
847620	0.000633429
847622	0.000633429
847626	0.000580643
847635	0.000696772
847640	0.000696772
847656	0.000870965
847662	0.000870965
847691	0.00191991
847694	0.0021119
847696	0.0021119
847700	0.00234655
847702	0.00234655
847704	0.00234655
847718	0.0024215
847721	0.0024215
847726	0.0024215
847749	0.00322866
847751	0.00322866
847753	0.00290579
847776	0.00132981
847780	0.00170293
847782	0.00170293
847789	0.00218773
847793	0.00166489
847797	0.00152614
847803	0.00152614
847808	0.00152614
847814	0.00140875
847821	0.00269617
847826	0.00269617
847834	0.0032354
847848	0.00320814
847850	0.00320814
847856	0.00248223
847874	0.00175504
847889	0.00496933
847896	0.00367348
847900	0.00480192
847910	0.00384153
847914	0.00384153
847918	0.00384153
847934	0.00426837
847944	0.00480192
847946	0.00426837
847949	0.00480192
847968	0.00225027
847982	0.000662642
847997	0.0228872
848001	0.0223049
848011	0.0321585
848019	0.0303288
848023	0.0303288
848030	0.0278014
848033	0.0278014
848035	0.0303288
848045	0.0328316
848050	0.0328316
848060	0.0298469
848067	0.0250073
848085	0.004533
848090	0.00575113
848096	0.00575113
848098	0.00647002
848100	0.00647002
848116	0.0257907
848123	0.0257907
848143	0.0398341
848146	0.0398341
848156	0.0402244
848169	0.0363919
848192	0.00633253
848202	0.00633253
848222	0.0116049
848225	0.0116049
848235	0.00936019
848247	0.0263713
848255	0.0442016
848258	0.0418733
848264	0.0559354
848284	0.0559354
848291	0.0641393
848293	0.0721567
848300	0.0736116
848304	0.0845305
848325	0.0522067
848351	0.0217165
848356	0.0217165
848360	0.0197158
848373	0.00934946
848387	0.00783073
848396	0.00521034
848401	0.00430997
848405	0.00430997
848412	0.00530897
848414	0.00541529
848421	0.00492696
848424	0.00492696
848426	0.00491408
848438	0.00431642
848445	0.0037935
848451	0.00480098
848455	0.00343148
848457	0.00320271
848467	0.00369544
848471	0.00343148
848475	0.00343148
848484	0.00378776
848487	0.00378776
848490	0.00355467
848494	0.00412246
848499	0.00413317
848506	0.00450891
848520	0.00341861
848528	0.00210228
848531	0.00210228
848544	0.0044004
848553	0.00491815
848557	0.00491815
848563	0.00381005
848565	0.00381005
848569	0.00344162
848579	0.00344162
848583	0.00344162
848599	0.00563154
848618	0.00496749
848626	0.00394185
848632	0.00328487
848638	0.00394185
848667	0.00260331
848679	0.00041339
848683	0.00041339
848686	0.000372051
848688	0.000372051
848690	0.000372051
848692	0.000372051
848705	0.000372051
848712	0.000372051
848721	0.00102074
848735	0.00183734
848755	0.00131239
848776	0.00114834
848781	0.00114834
848785	0.00102074
848787	0.00102074
848798	0
848809	0
848812	0
848820	0.000777395
848836	0.000932874
848838	0.000932874
848844	0.000848068
848847	0.000932874
848849	0.000848068
848853	0.000932874
848872	0.000932874
848878	0.00116609
848886	0.00116609
848908	0
848916	0
848921	0
848924	0
848928	0
848937	0
848951	0
848953	0
848979	0.000645521
848987	0.000645521
848996	0.000774625
849001	0.000774625
849026	0.000553304
849045	0
849048	0
849053	0
849059	0
849067	0
849072	0
849079	0
849088	0
849093	0
849100	0
849106	0
849109	0
849132	0
849134	0
849144	0
849153	0
849156	0
849166	0
849168	0
849173	0
849199	0
849220	0
849226	0
849239	0
849241	0
849254	0.000791034
849262	0.000878927
849271	0.000988792
849279	0.00113005
849282	0.00113005
849291	0.00213202
849314	0.00277292
849322	0.0025102
849324	0.0025102
849327	0.00225918
849330	0.0025102
849335	0.00225918
849338	0.0020538
849343	0.0020538
849364	0.0025102
849371	0.00114774
849374	0.00131171
849389	0
849408	0
849416	0
849421	0
849427	0
849437	0
849443	0
849445	0
849447	0
849449	0
849456	0
849464	0
849473	0
849481	0
849492	0
849499	0
849509	0
849516	0
849528	0
849545	0
849550	0.000681852
849566	0.000954592
849580	0.000954592
849585	0.00119324
849661	0
849663	0
849670	0
849676	0
849696	0.000433856
849704	0.000488088
849710	0.0014465
849729	0.001052
849732	0.001052
849736	0.0011572
849746	0.00138915
849749	0.00152807
849751	0.00138915
849754	0.00138915
849756	0.00138915
849777	0.00142199
849783	0.001264
849787	0.000463581
849818	0
849821	0
849826	0
849830	0
849839	0
849845	0
849848	0
849859	0
849892	0
849909	0.000785743
849924	0.000698438
849930	0.000785743
849933	0.000698438
849936	0.000698438
849938	0.000698438
849945	0.000698438
849956	0.000628594
849969	0
849989	0
849992	0
850000	0
850012	0
850017	0
850025	0
850030	0
850044	0
850053	0
850068	0
850087	0
850097	0
850102	0
850104	0
850115	0
850119	0
850136	0
850146	0
850165	0
850176	0
850186	0
850197	0
850213	0
850217	0
850221	0
850224	0
850231	0
850237	0
850243	0
850249	0
850253	0
850256	0
850260	0
850266	0
850292	0
850294	0
850297	0
850305	0
850317	0
850321	0
850335	0
850342	0
850352	0
850366	0
850370	0
850377	0
850381	0
850384	0
850389	0
850403	0
850421	0
850430	0
850433	0
850441	0
850452	0
850467	0
850471	0
850488	0
850496	0
850510	0
850521	0.000696595
850525	0.000609521
850551	0.000812694
850555	0.000696595
850560	0.000696595
850572	0.000696595
850589	0.000609521
850596	0
850609	0
850612	0
850615	0
850635	0
850637	0
850642	0
850646	0
850657	0
850659	0
850678	0
850684	0
850712	0
850722	0
850741	0
850754	0
850787	0
850791	0
850798	0
850806	0
850819	0
850828	0
850838	0
850840	0
850854	0
850862	0
850869	0
850873	0
850884	0
850888	0
850892	0
850894	0
850900	0
850905	0
850914	0
850924	0
850938	0
850961	0
850966	0
850976	0
850987	0
850993	0
850995	0
851003	0
851022	0
851027	0
851029	0
851036	0
851041	0
851044	0
851046	0
851057	0
851064	0
851074	0
851083	0
851091	0
851103	0
851106	0
851108	0
851111	0
851128	0
851138	0
851142	0
851151	0
851157	0
851165	0
851167	0
851179	0
851183	0
851192	0
851208	0
851214	0
851225	0
851228	0
851234	0
851239	0
851257	0
851268	0
851276	0
851279	0
851300	0
851312	0
851325	0
851333	0
851336	0
851351	0
851353	0
851379	0.0012972
851381	0.0012972
851402	0.00113505
851405	0.00100893
851415	0.000825489
851425	0.000908038
851427	0.000908038
851435	0.000825489
851441	0.000825489
851445	0
851447	0
851462	0
851470	0
851478	0
851483	0
851496	0
851501	0
851508	0
851511	0
851517	0
851523	0
851537	0
851543	0
851559	0
851565	0
851570	0
851582	0
851585	0
851600	0
851606	0
851618	0
851622	0
851626	0
851636	0
851639	0
851644	0
851653	0
851662	0
851672	0
851678	0
851683	0
851688	0
851699	0
851712	0
851716	0
851727	0
851740	0
851750	0
851754	0
851771	0
851773	0
851781	0
851785	0
851801	0
851805	0
851813	0
851834	0
851844	0
851879	0
851886	0
851902	0
851909	0
851913	0
851924	0
851929	0
851931	0
851946	0
851949	0
851955	0
851971	0
851976	0
851984	0
851988	0
851992	0
851996	0
852009	0
852014	0
852020	0
852023	0
852027	0
852032	0
852043	0
852046	0
852049	0
852053	0
852066	0
852075	0
852086	0
852090	0
852129	0
852144	0
852154	0
852162	0
852173	0
852175	0
852183	0
852197	0
852201	0
852203	0
852211	0
852217	0
852232	0
852253	0.000441947
852273	0.000353557
852279	0.000321416
852282	0.000321416
852286	0.000321416
852290	0.000321416
852294	0.000353557
852296	0.000353557
852299	0.000353557
852302	0.000321416
852314	0.000353557
852337	0
852360	0
852370	0
852392	0
852397	0
852403	0
852408	0
852423	0
852433	0
852475	0
852484	0
852502	0
852518	0
852532	0
852540	0
852575	0
852578	0
852583	0
852594	0
852607	0
852638	0
852645	0
852658	0.00068747
852666	0.00068747
852669	0.00068747
852674	0.00068747
852682	0.00068747
852688	0.00068747
852693	0.000562476
852719	0.000618723
852722	0.000618723
852726	0
852730	0
852740	0
852745	0
852754	0
852757	0
852764	0
852772	0
852778	0
852787	0
852790	0
852808	0
852811	0
852835	0
852843	0
852847	0
852862	0
852876	0
852879	0
852888	0
852908	0
852915	0
852927	0
852929	0
852955	0
852957	0
852961	0
852982	0
852986	0
852990	0
852994	0
853000	0
853004	0
853008	0
853018	0
853023	0
853025	0
853027	0
853032	0
853036	0
853039	0
853055	0
853111	0
853118	0
853139	0
853144	0

## Sheet: Fig. 5b
Position	Moving average, 75bp window		Position	fitted curve
890050	0		890057	7.41762e-05
890061	0		890156	7.5341e-05
890063	0		890244	7.64508e-05
890067	0		890342	7.7747e-05
890076	0		890468	7.95221e-05
890080	0		890503	8.00478e-05
890083	0		890655	8.24334e-05
890087	0		890732	8.37435e-05
890091	0		890857	8.60076e-05
890120	0		890944	8.76964e-05
890132	0		891042	8.97126e-05
890135	0		891154	9.21946e-05
890138	0		891250	9.44735e-05
890157	0		891346	9.69341e-05
890163	0		891451	9.9826e-05
890172	0		891541	0.000102488
890184	0		891654	0.000106131
890199	0		891751	0.000109519
890203	0		891840	0.000112838
890207	0		891919	0.000116044
890222	0		892051	0.000121891
890226	0		892135	0.000125956
890229	0		892236	0.000131313
890234	0		892344	0.000137622
890240	0		892437	0.000143615
890249	0		892554	0.000151977
890254	0		892657	0.000160257
890264	0		892757	0.000169181
890266	0		892846	0.000178033
890270	0		892960	0.000190843
890274	0		893011	0.000197092
890280	0		893135	0.000214128
890311	0		893272	0.000236465
890313	0		893340	0.000249189
890318	0		893440	0.000270358
890338	0		893537	0.000293957
890343	0		893657	0.000328699
890350	0		893761	0.000364747
890354	0		893852	0.000402195
890362	0		893953	0.000452067
890390	0		894087	0.000535631
890417	0		894161	0.000593048
890426	0		894267	0.00069376
890453	0		894324	0.000760126
890460	0		894449	0.000944411
890472	0.000588923		894556	0.00116602
890479	0.000490769		894663	0.00147684
890488	0.000490769		894765	0.00190614
890491	0.000535384		894846	0.00240006
890494	0.000535384		894928	0.00312409
890496	0.000490769		895055	0.00474898
890503	0.000535384		895144	0.00336255
890507	0.000535384		895226	0.00256191
890512	0.000535384		895331	0.00189048
890516	0.000535384		895451	0.00140363
890533	0.000535384		895523	0.00119946
890547	0		895654	0.000926804
890558	0		895751	0.000783314
890560	0		895826	0.000693533
890562	0		895962	0.000568313
890570	0		896046	0.000508156
890584	0		896115	0.00046597
890612	0		896255	0.000396037
890614	0		896351	0.000357669
890617	0		896404	0.000339082
890625	0		896560	0.000292753
890627	0		896661	0.000268397
890632	0		896771	0.000245611
890639	0		896847	0.000231882
890644	0		896941	0.000216671
890654	0		897047	0.000201549
890660	0		897152	0.000188483
890665	0		897256	0.00017707
890668	0		897349	0.000167962
890674	0		897450	0.00015906
890681	0		897564	0.000150087
890687	0		897641	0.000144653
890689	0		897772	0.000136219
890696	0.00105475		897850	0.00013171
890698	0.00116023		897953	0.000126201
890728	0.00145028		898044	0.000121774
890732	0.00145028		898139	0.000117513
890758	0.00128914		898246	0.000113136
890760	0.00128914		898361	0.000108805
890762	0.00128914		898447	0.00010585
890765	0.00128914		898554	0.00010244
890770	0		898639	9.99208e-05
890786	0		898753	9.67717e-05
890788	0		898870	9.38201e-05
890804	0		898933	9.23335e-05
890809	0		899058	8.9555e-05
890871	0		899144	8.77852e-05
890882	0		899258	8.5597e-05
890886	0		899348	8.39595e-05
890892	0		899412	8.2871e-05
890902	0		899550	8.06535e-05
890906	0		899647	7.91999e-05
890921	0		899756	7.76721e-05
890923	0		899843	7.65297e-05
890948	0		899945	7.52471e-05
890955	0		900065	7.38406e-05
890962	0		900139	7.30116e-05
890965	0		900242	7.1919e-05
890969	0		900346	7.08818e-05
890994	0		900453	6.98668e-05
891003	0
891006	0
891012	0
891021	0
891030	0
891032	0
891039	0
891047	0
891050	0
891053	0
891056	0
891062	0
891064	0
891076	0
891083	0
891104	0
891107	0
891122	0
891137	0
891140	0
891146	0
891159	0
891165	0
891168	0
891172	0
891174	0
891180	0
891186	0
891199	0
891216	0
891220	0
891225	0
891233	0
891238	0
891241	0
891250	0
891253	0
891265	0
891270	0
891291	0
891295	0
891301	0
891330	0
891340	0
891355	0
891358	0
891366	0
891372	0
891406	0
891410	0
891419	0
891427	0
891447	0
891449	0
891453	0
891457	0
891462	0
891467	0
891478	0
891491	0
891497	0
891502	0
891513	0
891522	0
891533	0
891541	0
891544	0
891551	0
891569	0
891592	0
891600	0
891603	0
891630	0
891667	0
891672	0
891676	0
891678	0
891700	0
891715	0
891726	0
891736	0
891760	0
891763	0
891775	0
891785	0
891804	0
891811	0
891819	0
891823	0
891825	0
891830	0
891836	0
891842	0
891850	0
891867	0
891871	0
891897	0.000610653
891917	0.000523417
891919	0.00045799
891926	0.000407102
891941	0.000407102
891948	0.000366392
891951	0.000366392
891955	0.000366392
891957	0
891969	0
891985	0
891991	0
891995	0
892001	0
892006	0
892024	0
892044	0
892054	0
892059	0
892063	0
892065	0
892072	0
892083	0
892092	0
892102	0
892105	0
892110	0
892141	0
892149	0
892151	0
892185	0
892205	0
892207	0
892209	0
892218	0
892224	0
892229	0
892234	0
892237	0
892241	0
892261	0
892273	0
892293	0
892301	0
892303	0
892313	0
892330	0
892336	0
892339	0
892348	0
892355	0
892357	0
892364	0
892385	0
892396	0
892409	0.000939081
892418	0.000730396
892429	0.000657357
892431	0.000657357
892437	0.000657357
892447	0.000657357
892455	0.000597597
892459	0.000657357
892466	0.000597597
892473	0.000597597
892476	0
892488	0
892498	0
892505	0
892510	0
892525	0
892529	0
892536	0
892549	0
892552	0
892559	0
892566	0
892570	0
892581	0
892585	0
892591	0
892596	0
892600	0
892611	0
892631	0
892640	0
892651	0
892657	0
892661	0
892665	0
892679	0
892683	0
892693	0
892708	0
892713	0
892725	0
892740	0
892744	0
892749	0
892756	0
892768	0
892772	0
892777	0
892793	0
892795	0
892799	0
892812	0
892814	0
892821	0
892823	0
892825	0
892839	0
892843	0
892854	0
892870	0
892876	0
892886	0
892888	0
892927	0
892935	0
892937	0
892941	0
892959	0
892963	0
892970	0.000327477
892974	0.000327477
892980	0.000803427
892984	0.000736475
892995	0.000679823
893003	0.000736475
893005	0.000736475
893008	0.000736475
893016	0.000736475
893019	0.000736475
893029	0.000803427
893035	0.000803427
893043	0.00044618
893049	0.00044618
893055	0
893070	0
893075	0
893077	0
893084	0
893089	0
893099	0
893101	0
893103	0
893106	0
893108	0
893110	0
893118	0
893120	0
893128	0
893140	0
893144	0
893147	0
893152	0
893176	0
893182	0
893189	0
893200	0
893205	0
893211	0
893220	0
893224	0
893233	0
893236	0.000483242
893241	0.000536935
893266	0.000805403
893272	0.000966484
893296	0.000604052
893312	0.000415444
893319	0.000380824
893322	0.000380824
893326	0.000380824
893329	0.000380824
893334	0.000380824
893338	0.000380824
893340	0.000380824
893345	0.000351529
893349	0.00032642
893353	0.00032642
893367	0.000415444
893382	0
893386	0
893389	0
893392	0
893413	0
893423	0
893426	0
893432	0
893438	0
893443	0
893445	0
893455	0
893488	0
893507	0
893514	0
893521	0
893526	0
893528	0
893535	0
893537	0
893549	0
893556	0
893597	0
893600	0
893609	0
893611	0
893632	0
893638	0
893654	0
893670	0
893672	0
893678	0
893680	0
893685	0
893699	0
893727	0
893731	0
893738	0
893750	0
893762	0
893768	0
893771	0
893775	0
893779	0
893781	0
893786	0
893811	0
893816	0
893831	0
893834	0
893842	0
893844	0
893848	0
893857	0
893865	0
893878	0
893895	0
893898	0
893905	0
893913	0
893931	0
893937	0
893953	0
893956	0
893961	0
893968	0
893970	0
893973	0
893979	0
893988	0
894008	0
894021	0
894023	0
894032	0
894036	0
894047	0
894051	0.000380145
894062	0.000475181
894070	0.000475181
894076	0.00123537
894087	0.00101075
894105	0.000926524
894110	0.00101075
894113	0.00101075
894116	0.00101075
894118	0.000926524
894120	0.000926524
894126	0.00145773
894134	0.00145773
894142	0.00145773
894153	0.00113065
894155	0.00259695
894159	0.00292157
894191	0.00389543
894194	0.00467451
894200	0.00329917
894216	0.00219945
894240	0
894253	0
894255	0
894264	0
894269	0
894271	0
894274	0
894282	0
894287	0.000854925
894291	0.000920689
894299	0.000854925
894313	0.0011969
894315	0.0011969
894319	0.00108809
894324	0.0011969
894333	0.0011969
894336	0.00108809
894356	0.0011969
894362	0
894364	0
894372	0
894374	0
894393	0
894396	0
894406	0
894417	0
894419	0
894440	0
894446	0
894454	0
894459	0
894462	0
894464	0
894477	0
894492	0
894502	0
894508	0
894522	0
894526	0
894537	0
894548	0
894552	0
894557	0
894560	0
894569	0
894574	0
894576	0
894580	0
894582	0
894584	0
894587	0
894594	0
894602	0.00103312
894610	0.00111922
894615	0.00122097
894622	0.00149229
894636	0.00134306
894651	0.00167883
894654	0.00340622
894662	0.00389282
894667	0.00389282
894671	0.00340622
894690	0.00172739
894708	0.00276383
894711	0.00345479
894721	0.00276383
894758	0.00118218
894765	0.00333556
894769	0.00291861
894774	0.00291861
894776	0.00259432
894791	0.00194574
894801	0.00194574
894806	0.00115951
894812	0.0016817
894820	0.00182184
894824	0.00182184
894827	0.00182184
894837	0.00396963
894839	0.00296018
894842	0.00296018
894847	0.0027135
894849	0.0027135
894872	0.00501978
894881	0.0087446
894884	0.0087446
894889	0.0100822
894897	0.0100822
894904	0.0100822
894909	0.00896195
894916	0.0068605
894943	0.0172746
894972	0.00451134
894981	0.00515582
894983	0.00451134
894993	0.00451134
894997	0.00451134
895004	0.00576017
895008	0.00576017
895020	0.00499204
895038	0.0051431
895051	0.00356191
895055	0.00356191
895065	0.00592614
895072	0.00533352
895078	0.00341677
895083	0.00341677
895096	0.00443512
895099	0.00443512
895103	0.00483831
895110	0.00532215
895115	0.00654021
895126	0.00738877
895130	0.00735406
895133	0.00735406
895150	0.00811677
895165	0.00811677
895193	0.00181228
895195	0.00320244
895204	0.00206421
895211	0.00185779
895215	0.00185779
895225	0.00185779
895232	0.00185779
895234	0.00206421
895240	0.00185779
895248	0.0016889
895268	0.00143707
895275	0
895281	0
895285	0
895299	0.00117257
895308	0.0015005
895315	0.00166722
895320	0.00166722
895325	0.00187563
895338	0.00187563
895345	0.00166722
895356	0.0015005
895363	0.000556482
895379	0.000494651
895384	0
895386	0
895391	0
895411	0
895415	0.000709525
895434	0.00203223
895441	0.00174191
895449	0.00174191
895454	0.00203223
895475	0.00242899
895485	0.0021591
895494	0.000904817
895508	0.000904817
895510	0.000804282
895513	0.000904817
895518	0.00123386
895531	0.00123386
895546	0.000386619
895551	0.000429576
895561	0.000429576
895570	0.000386619
895575	0.000386619
895579	0.000351472
895586	0.000322182
895593	0
895602	0.000559621
895607	0.000559621
895615	0.000606256
895617	0.00066137
895621	0.00066137
895624	0.00066137
895629	0.000606256
895632	0.000606256
895649	0.00123222
895659	0.00123222
895662	0.00123222
895668	0.00113743
895676	0.000536536
895680	0.000536536
895687	0.000577808
895693	0.000577808
895696	0.000536536
895698	0.000577808
895700	0.000625959
895705	0.000625959
895710	0.000625959
895713	0.000625959
895732	0
895744	0
895754	0
895759	0
895769	0
895774	0
895779	0
895783	0
895786	0.0013067
895801	0.00118791
895804	0.00151168
895821	0.00164911
895827	0.00181402
895832	0.00181402
895834	0.00181402
895840	0.00201558
895846	0.00226752
895853	0.00201558
895855	0.00201558
895888	0
895895	0
895906	0
895909	0
895934	0
895945	0
895950	0
895965	0
895967	0
895972	0
895974	0
895978	0
895986	0
895992	0
895995	0
895998	0
896010	0.000903954
896013	0.000994349
896040	0.00124294
896043	0.00124294
896046	0.00124294
896061	0.00124294
896071	0.00124294
896074	0.00124294
896092	0.000581109
896098	0.00050847
896115	0.000581109
896126	0.000451973
896133	0.00050847
896136	0.000581109
896146	0.00050847
896161	0
896163	0
896177	0
896194	0
896208	0
896228	0
896246	0
896253	0
896255	0
896265	0
896277	0
896280	0
896285	0
896305	0
896307	0
896322	0
896335	0
896340	0
896344	0
896353	0
896365	0
896369	0.00032352
896373	0.000298634
896379	0.000298634
896381	0.000298634
896391	0.000298634
896400	0.00024264
896404	0.000258816
896407	0.000277303
896409	0.000277303
896414	0.000298634
896420	0.00032352
896422	0.000298634
896430	0.000298634
896432	0.000298634
896437	0.000298634
896454	0
896458	0
896460	0
896478	0
896480	0
896487	0
896521	0
896523	0
896550	0
896552	0
896560	0
896565	0
896569	0
896574	0
896577	0
896579	0
896595	0
896600	0
896625	0
896634	0
896654	0
896656	0
896658	0
896667	0
896673	0
896685	0
896699	0
896739	0
896754	0
896757	0
896764	0
896770	0
896779	0
896791	0
896793	0
896795	0
896804	0
896811	0
896819	0
896829	0
896831	0
896841	0
896853	0
896864	0
896866	0
896868	0
896882	0
896896	0
896904	0
896906	0
896911	0
896918	0
896929	0
896936	0
896940	0
896942	0
896962	0
896969	0
896980	0
896995	0
897006	0
897008	0
897011	0
897036	0
897047	0
897074	0
897076	0
897083	0
897086	0
897104	0
897108	0
897119	0
897125	0
897149	0
897151	0
897167	0
897178	0
897183	0
897195	0
897197	0
897206	0
897225	0
897243	0
897255	0
897258	0
897263	0
897266	0
897269	0
897287	0
897290	0
897311	0
897323	0
897325	0
897328	0
897331	0
897371	0
897376	0
897378	0
897398	0
897400	0
897423	0
897427	0
897430	0
897441	0
897457	0
897460	0
897470	0
897492	0
897505	0
897511	0
897526	0
897553	0
897561	0
897564	0
897568	0
897576	0
897582	0
897584	0
897588	0
897590	0
897594	0
897597	0
897605	0
897609	0
897611	0
897613	0
897620	0
897629	0
897640	0
897643	0
897656	0
897659	0
897661	0
897671	0
897673	0
897678	0
897705	0
897711	0
897714	0
897716	0
897722	0
897724	0
897738	0.000397185
897748	0.000397185
897764	0.000496481
897772	0.000397185
897777	0.000441317
897788	0.000496481
897797	0.000361077
897800	0.000361077
897804	0.000361077
897808	0.000330987
897827	0
897829	0
897832	0
897841	0
897844	0
897850	0
897853	0
897859	0
897869	0
897872	0
897878	0
897885	0
897896	0
897903	0
897907	0
897919	0
897928	0
897931	0
897973	0
897987	0
897992	0
897995	0
897998	0
898008	0
898018	0
898025	0
898028	0
898031	0
898033	0
898039	0
898045	0
898077	0
898090	0
898092	0
898101	0
898103	0
898111	0
898114	0
898119	0
898148	0
898152	0
898156	0
898159	0
898177	0
898191	0
898204	0
898218	0
898223	0
898225	0
898227	0
898241	0
898249	0
898258	0
898279	0
898285	0
898293	0
898322	0
898339	0
898343	0
898350	0
898357	0
898364	0
898367	0
898376	0
898380	0
898383	0
898393	0
898402	0
898412	0
898419	0
898422	0
898426	0
898437	0
898441	0
898445	0
898447	0
898453	0
898461	0
898464	0
898487	0
898490	0
898498	0
898501	0
898506	0
898511	0
898536	0
898544	0
898550	0
898554	0
898559	0
898565	0
898577	0
898580	0
898584	0
898591	0
898593	0
898608	0
898610	0
898619	0
898624	0
898629	0
898634	0
898641	0
898644	0
898662	0
898671	0
898682	0
898706	0
898719	0
898732	0
898745	0
898749	0
898761	0
898764	0
898773	0
898787	0
898794	0
898831	0
898837	0
898878	0
898883	0
898892	0
898898	0
898902	0
898910	0
898914	0
898918	0
898925	0
898947	0
898950	0
898995	0
899012	0
899026	0.0006331
899033	0.000474825
899051	0.000345327
899058	0.000345327
899064	0.00037986
899066	0.000345327
899070	0.000345327
899072	0.00037986
899074	0.00037986
899081	0.000345327
899085	0.000345327
899103	0
899115	0
899129	0
899131	0
899135	0
899146	0
899149	0
899153	0
899159	0
899167	0
899196	0
899206	0
899232	0
899234	0
899239	0
899273	0
899280	0
899297	0
899299	0
899301	0
899310	0
899313	0
899337	0
899346	0
899372	0
899382	0.00104558
899385	0.00104558
899390	0.00104558
899405	0.00104558
899412	0.00121984
899421	0.00146381
899472	0
899477	0
899479	0
899481	0
899486	0
899503	0
899506	0
899511	0
899537	0
899541	0
899545	0
899550	0
899564	0
899571	0
899587	0
899589	0
899596	0
899616	0
899624	0
899636	0
899665	0
899668	0
899675	0
899700	0
899720	0
899744	0
899773	0
899788	0
899807	0
899810	0
899814	0
899816	0
899836	0
899839	0
899842	0
899853	0
899863	0
899868	0
899876	0
899887	0
899915	0.000785969
899923	0.000654974
899941	0.000785969
899945	0.000785969
899955	0.000561406
899984	0
899986	0
899990	0
899996	0
899998	0
900020	0
900029	0
900037	0

## Sheet: Fig. 5c
Position	Moving average, 75bp window		Position	fitted curve
4052272	0.000906965		4.05234e+06	8.0416e-05
4052291	0.00117125		4052459	8.28579e-05
4052293	0.00106477		4.05254e+06	8.45936e-05
4052299	0.00106477		4052657	8.74377e-05
4052303	0.00117125		4052782	9.06911e-05
4052312	0.00117125		4.05287e+06	9.31144e-05
4052318	0.00106477		4052920	9.46619e-05
4052322	0.000976038		4053095	0.000100364
4052325	0.000976038		4.05317e+06	0.000102988
4052329	0.00106477		4053293	0.000107896
4052343	0.000670463		4.05334e+06	0.000109891
4052353	0.000911908		4.05344e+06	0.000117451
4052358	0.000911908		4053594	0.00013337
4052382	0.00117245		4.05363e+06	0.000137424
4052389	0.000911908		4.05376e+06	0.000152681
4052395	0.0010259		4.05386e+06	0.000165772
4052398	0.00117245		4053985	0.000184435
4052412	0.000911908		4054069	0.000197707
4052422	0.00156869		4.05414e+06	0.000209445
4052425	0.00156869		4.05425e+06	0.000229257
4052438	0.000623307		4.05435e+06	0.000250443
4052445	0.000534263		4054461	0.000275262
4052451	0.000498646		4.05455e+06	0.000297487
4052459	0.000439981		4054651	0.000325657
4052465	0.00046748		4054732	0.000350698
4052467	0.000788267		4.05484e+06	0.000389458
4052471	0.000788267		4.05495e+06	0.000433516
4052473	0.000788267		4055097	0.000502783
4052475	0.000744474		4.05514e+06	0.000526298
4052477	0.000744474		4.05526e+06	0.000603251
4052481	0.000705291		4.05536e+06	0.000676507
4052483	0.000744474		4.05546e+06	0.000775945
4052485	0.000744474		4055573	0.000902294
4052492	0.000744474		4.05565e+06	0.00101357
4052496	0.000744474		4.05579e+06	0.00128949
4052498	0.000348285		4.05582e+06	0.00136071
4052504	0.000348285		4.05591e+06	0.00161559
4052511	0.000733203		4.05607e+06	0.00233852
4052513	0.000785575		4056128	0.0027714
4052515	0.000846004		4.05624e+06	0.00401897
4052528	0.00147809		4.05634e+06	0.00614373
4052539	0.00177371		4.05646e+06	0.00410105
4052545	0.00131292		4.05654e+06	0.00323882
4052561	0.00147703		4.05667e+06	0.00242565
4052565	0.00147703		4.05674e+06	0.00219123
4052573	0.00118163		4.05687e+06	0.0019261
4052584	0.000673908		4056969	0.00182861
4052597	0.000673908		4.05705e+06	0.00180649
4052603	0		4.05718e+06	0.00185213
4052606	0		4.05727e+06	0.00194673
4052609	0		4.05735e+06	0.00207068
4052613	0		4.05746e+06	0.00230256
4052616	0		4.05754e+06	0.00255097
4052642	0.000341704		4.05762e+06	0.0028589
4052644	0.000379671		4.05777e+06	0.00368554
4052657	0.000488148		4.05784e+06	0.00427428
4052667	0.000341704		4.05794e+06	0.00553307
4052669	0.000341704		4.05804e+06	0.0074313
4052674	0.00031064		4.05819e+06	0.0142673
4052689	0.000341704		4.05825e+06	0.0113127
4052695	0		4.05833e+06	0.00792027
4052702	0		4.05845e+06	0.00545011
4052704	0		4.05856e+06	0.00412357
4052709	0		4.05865e+06	0.0033729
4052722	0		4.05873e+06	0.00285223
4052735	0		4.05885e+06	0.00231541
4052740	0		4.05895e+06	0.00195227
4052747	0.000687827		4.05904e+06	0.00171892
4052749	0.000687827		4.05916e+06	0.00145372
4052752	0.000687827		4059211	0.00136154
4052755	0.000687827		4059393	0.0010933
4052760	0.000687827		4.05946e+06	0.00100874
4052776	0.000625297		4.05957e+06	0.000904585
4052782	0.000625297		4.05965e+06	0.000831541
4052797	0.000764252		4059784	0.000727571
4052808	0.000764252		4.05983e+06	0.000697257
4052813	0.000625297		4.05995e+06	0.000625039
4052819	0.000687827		4060051	0.000570141
4052827	0		4.06012e+06	0.000536212
4052830	0.000463305		4.06025e+06	0.000482276
4052844	0.000838772		4.06034e+06	0.000446764
4052846	0.000838772		4.06046e+06	0.000407049
4052850	0.000838772		4060581	0.000369285
4052858	0.000915024		4.06064e+06	0.000351787
4052865	0.000915024		4.06075e+06	0.000323758
4052871	0.000838772		4060853	0.000300237
4052875	0.000838772		4.06095e+06	0.00027929
4052882	0.000915024		4061080	0.000253761
4052890	0.00169161		4.06115e+06	0.000241268
4052898	0.00169161		4061244	0.000225056
4052906	0.00138209		4061366	0.000205898
4052908	0.00138209		4.06145e+06	0.000193543
4052920	0.00113711		4.06155e+06	0.000179548
4052924	0.00113711		4.06165e+06	0.000167309
4052927	0.00113711		4061747	0.00015573
4052930	0.00113711		4.06186e+06	0.000143633
4052951	0.001462		4.06196e+06	0.000132942
4052965	0		4.06204e+06	0.000124548
4052973	0		4.06215e+06	0.000114303
4052989	0		4.06225e+06	0.000106139
4052996	0
4053002	0
4053004	0
4053013	0
4053023	0
4053030	0
4053037	0
4053044	0
4053058	0.000551822
4053064	0.000551822
4053068	0.000613136
4053073	0.000613136
4053085	0.000788318
4053095	0.000788318
4053098	0.000919704
4053140	0
4053143	0
4053151	0
4053158	0
4053163	0
4053170	0
4053174	0
4053177	0
4053186	0
4053190	0
4053194	0
4053209	0
4053211	0
4053221	0
4053231	0
4053236	0
4053248	0
4053251	0
4053253	0
4053255	0
4053264	0.000957333
4053281	0.000870303
4053293	0.0010637
4053299	0.000957333
4053302	0.0010637
4053304	0.000957333
4053309	0.000870303
4053319	0.000957333
4053325	0.000957333
4053331	0
4053340	0
4053342	0
4053365	0
4053373	0
4053382	0
4053391	0
4053402	0
4053404	0
4053406	0
4053412	0
4053424	0
4053434	0
4053448	0
4053454	0
4053464	0
4053474	0
4053476	0
4053482	0
4053490	0
4053515	0
4053538	0
4053558	0.000507723
4053565	0.000444257
4053568	0.000394895
4053574	0.000394895
4053581	0.000394895
4053594	0.000296172
4053599	0.000323096
4053604	0.000355406
4053614	0.000355406
4053619	0.000394895
4053621	0.000394895
4053627	0.000355406
4053642	0
4053647	0
4053664	0
4053714	0
4053727	0
4053729	0
4053736	0
4053747	0
4053750	0
4053761	0
4053764	0
4053766	0
4053775	0
4053784	0
4053786	0
4053793	0
4053800	0
4053803	0
4053837	0
4053844	0
4053848	0
4053866	0
4053869	0
4053873	0
4053877	0
4053885	0
4053901	0
4053923	0
4053939	0
4053962	0.00144709
4053973	0.0012662
4053976	0.00112551
4053985	0.00112551
4053990	0.000920873
4053996	0.000844134
4054008	0.000844134
4054011	0.000844134
4054018	0.000920873
4054024	0
4054027	0
4054032	0.000757725
4054043	0.000757725
4054047	0.000833498
4054063	0.00104187
4054069	0.000926109
4054080	0.000926109
4054095	0.000926109
4054102	0.00104187
4054104	0.000926109
4054116	0
4054119	0
4054128	0
4054140	0
4054144	0
4054147	0
4054155	0
4054171	0
4054197	0.00128119
4054228	0.00181824
4054234	0.00159096
4054237	0.00159096
4054245	0.00159096
4054251	0.00141419
4054255	0.00141419
4054267	0.00159096
4054272	0.00108614
4054284	0.00126716
4054318	0.00190751
4054324	0.00166907
4054329	0.00166907
4054332	0.00148362
4054336	0.00148362
4054341	0.00133526
4054357	0.00168113
4054360	0.00155181
4054367	0.00168113
4054375	0.000620085
4054385	0.000620085
4054390	0.000524687
4054392	0.000487209
4054395	0.000487209
4054400	0.000524687
4054410	0.000524687
4054418	0.000487209
4054425	0.000493026
4054427	0.000493026
4054429	0.000530951
4054432	0.000530951
4054438	0.000627488
4054448	0.000690237
4054453	0.000690237
4054461	0.00076693
4054468	0.000986052
4054501	0
4054506	0.00295664
4054531	0.00223865
4054539	0.00251848
4054551	0.00251848
4054560	0.00223865
4054563	0.00223865
4054565	0.00223865
4054568	0.00223865
4054584	0.000832126
4054593	0.000924584
4054606	0
4054609	0
4054618	0
4054639	0
4054641	0
4054656	0
4054659	0
4054662	0
4054664	0
4054666	0
4054671	0
4054679	0
4054693	0
4054700	0.000494584
4054723	0.000565238
4054732	0.000659445
4054744	0.000565238
4054748	0.000494584
4054755	0.000494584
4054770	0
4054773	0
4054783	0
4054797	0.000696781
4054800	0.000696781
4054806	0.000696781
4054813	0.000870976
4054817	0.000774201
4054826	0.00115437
4054833	0.00105818
4054851	0.0014109
4054856	0.00158726
4054859	0.00158726
4054863	0.00158726
4054867	0.00181401
4054885	0.0006367
4054908	0
4054918	0.000581018
4054922	0.000516461
4054932	0.000581018
4054950	0.000516461
4054953	0.000516461
4054955	0.000516461
4054959	0.000516461
4054975	0.000581018
4054980	0.000516461
4054996	0
4055006	0
4055016	0
4055020	0
4055022	0
4055025	0
4055035	0
4055042	0
4055045	0
4055050	0
4055059	0
4055074	0.00106542
4055081	0.000947044
4055097	0.0018065
4055102	0.0018065
4055114	0.00255753
4055118	0.00255753
4055121	0.00255753
4055133	0.00227336
4055146	0.00132632
4055157	0.00149211
4055166	0.00170526
4055176	0.000858315
4055178	0.000858315
4055185	0
4055210	0.000981485
4055220	0.000981485
4055234	0.000803033
4055238	0.000803033
4055244	0.000803033
4055247	0.00161412
4055250	0.00176086
4055252	0.00176086
4055261	0.00176086
4055266	0.00161412
4055270	0.00161412
4055284	0.000878005
4055295	0.00117067
4055299	0.00131701
4055315	0.00150515
4055317	0.00150515
4055321	0.00150515
4055348	0
4055360	0
4055367	0
4055369	0
4055373	0
4055382	0
4055386	0
4055390	0.000666847
4055414	0.00250691
4055425	0.00292472
4055430	0.00292472
4055447	0.00361392
4055457	0.00456449
4055463	0.00438484
4055480	0.00371339
4055483	0.00371339
4055489	0.00336172
4055493	0.0029415
4055516	0.00336172
4055529	0.000519035
4055535	0
4055556	0.00107879
4055560	0.00107879
4055564	0.00107879
4055573	0.00129455
4055610	0.000924681
4055617	0
4055624	0
4055631	0
4055633	0
4055639	0
4055651	0
4055664	0
4055666	0
4055672	0
4055676	0
4055679	0
4055693	0
4055702	0
4055706	0
4055708	0
4055729	0
4055742	0
4055750	0
4055787	0.00156362
4055792	0.00156362
4055794	0.00156362
4055799	0.00156362
4055803	0.00156362
4055813	0.00127933
4055822	0.00108251
4055824	0.00108251
4055829	0.00117272
4055843	0.00105191
4055845	0.00105191
4055852	0.0011834
4055858	0.0011834
4055875	0.000730656
4055910	0.000876788
4055919	0.00109598
4055921	0.00109598
4055945	0.000876788
4055981	0
4055985	0
4056005	0.00149402
4056009	0.00149402
4056012	0.00149402
4056018	0.00149402
4056020	0.00149402
4056028	0.00149402
4056030	0.00211149
4056038	0.00193553
4056057	0.00438976
4056062	0.00438976
4056067	0.00438976
4056074	0.00438976
4056083	0.00333472
4056085	0.00333472
4056088	0.00333472
4056096	0.00432177
4056101	0.00432177
4056107	0.00356848
4056128	0.00129021
4056132	0.00129021
4056137	0.00129021
4056144	0.00129021
4056149	0.00141923
4056151	0.00141923
4056161	0.00141923
4056163	0.00141923
4056171	0
4056179	0.00275986
4056209	0.0155172
4056220	0.0116379
4056253	0.00664414
4056255	0.00769122
4056266	0.00611637
4056269	0.00526826
4056271	0.00526826
4056291	0.00575502
4056296	0.00639447
4056301	0.00639447
4056304	0.00719378
4056306	0.00719378
4056317	0.0172922
4056347	0.0295849
4056349	0.0295849
4056353	0.0295849
4056393	0.000800557
4056405	0.000800557
4056411	0.000640446
4056414	0.000640446
4056416	0.000640446
4056421	0.000582223
4056425	0.000582223
4056427	0.00101815
4056443	0.00101815
4056445	0.000939827
4056456	0.000953019
4056463	0.00135599
4056471	0.00149159
4056479	0.00386723
4056481	0.0042188
4056485	0.00464068
4056488	0.00464068
4056496	0.00532147
4056510	0.00731976
4056513	0.00938309
4056528	0.0148635
4056533	0.0148635
4056545	0.0128254
4056550	0.0125968
4056558	0.00932641
4056573	0.0079787
4056575	0.0079787
4056589	0.00304532
4056591	0.00307856
4056598	0.000473035
4056606	0.000473035
4056628	0.00417889
4056644	0.00477587
4056650	0.00429215
4056657	0.00591742
4056663	0.0054243
4056666	0.00704916
4056680	0.00650692
4056683	0.00704916
4056686	0.00650692
4056689	0.00765153
4056693	0.00710499
4056699	0.00533461
4056703	0.00577917
4056713	0.00577917
4056722	0.00566786
4056725	0.00660393
4056730	0.00489717
4056747	0.00249794
4056751	0.00336495
4056755	0.0031246
4056761	0.0031246
4056765	0.00222035
4056767	0.00222035
4056773	0.00240537
4056777	0.00206175
4056785	0.0019243
4056788	0.00202827
4056792	0.00178685
4056794	0.00190598
4056811	0.0014464
4056813	0.0014464
4056815	0.0015779
4056819	0.00264023
4056824	0.00288025
4056827	0.00231522
4056839	0.00312016
4056854	0.00340381
4056863	0.00396234
4056870	0.00396234
4056874	0.00396234
4056876	0.00396234
4056882	0.00435857
4056886	0.00435857
4056893	0.00325109
4056897	0.00325109
4056906	0.00271326
4056945	0.000520193
4056947	0.000462394
4056952	0.000416155
4056962	0.000378322
4056964	0.000378322
4056969	0.000638007
4056978	0.000546863
4056981	0.000546863
4056983	0.00058893
4056986	0.000638007
4056996	0.000638007
4057003	0.000765609
4057007	0.000388282
4057013	0.000388282
4057028	0.00272054
4057052	0.00259154
4057063	0.00259154
4057068	0.00310985
4057079	0.00259154
4057089	0.00222132
4057110	0
4057126	0
4057157	0.00178725
4057160	0.00178725
4057164	0.0021447
4057178	0.00134044
4057186	0.00134044
4057208	0.00153193
4057212	0.00134044
4057214	0.00134044
4057235	0.000954288
4057244	0.000954288
4057249	0.00252867
4057254	0.00337156
4057272	0.00337156
4057285	0.00404587
4057321	0.00157438
4057323	0
4057326	0
4057331	0
4057334	0
4057347	0
4057357	0
4057373	0
4057377	0
4057380	0
4057389	0
4057397	0.000992085
4057404	0.00171556
4057412	0.00171556
4057422	0.0015726
4057428	0.0015726
4057433	0.00145163
4057437	0.00145163
4057443	0.00145163
4057451	0.00145163
4057454	0.00145163
4057458	0.00247272
4057463	0.00266293
4057467	0.00288485
4057472	0.00205811
4057475	0.00143154
4057485	0.00182947
4057492	0.00219537
4057506	0.00274421
4057515	0.00313624
4057521	0.0024393
4057538	0.000620673
4057550	0.0010497
4057553	0.000533995
4057557	0.00048545
4057568	0.000671598
4057570	0.000623626
4057574	0.000582051
4057577	0.000582051
4057579	0.000582051
4057592	0.00140722
4057598	0.00212473
4057600	0.00200669
4057604	0.00190107
4057607	0.00200669
4057609	0.00200669
4057612	0.00212473
4057618	0.00192378
4057622	0.00192378
4057625	0.00192378
4057627	0.00192378
4057633	0.00192378
4057636	0.00205203
4057640	0.0021986
4057646	0.00210689
4057654	0.00248997
4057667	0.00135529
4057682	0
4057694	0.000423345
4057697	0.000423345
4057707	0.000483822
4057715	0.000483822
4057724	0.00331656
4057730	0.00294805
4057754	0.00429753
4057759	0.00413172
4057763	0.00420622
4057771	0.00382384
4057776	0.00382384
4057784	0.00469663
4057787	0.00433535
4057792	0.00469663
4057795	0.00433535
4057802	0.00301944
4057806	0.00276782
4057817	0.00215488
4057823	0.00215488
4057830	0.00142974
4057841	0.00195353
4057844	0.00214888
4057847	0.00195353
4057860	0.000719142
4057872	0.00161252
4057874	0.00148848
4057877	0.00148848
4057883	0.00161252
4057898	0.00254049
4057901	0.00254049
4057903	0.00235903
4057906	0.00235903
4057910	0.00254049
4057917	0.00215292
4057923	0.00234864
4057926	0.00234864
4057933	0.00236993
4057939	0.00224428
4057949	0.00207226
4057964	0.00246131
4057969	0.00221518
4057979	0.00389081
4057989	0.00436338
4057994	0.00522002
4058000	0.00522002
4058004	0.00524461
4058010	0.00476782
4058013	0.00437051
4058024	0.00519235
4058030	0.00659942
4058043	0.00638389
4058045	0.00638389
4058050	0.00574535
4058056	0.00518585
4058062	0.00523697
4058065	0.00541311
4058075	0.00448275
4058079	0.00403447
4058100	0.00313744
4058113	0.00139966
4058121	0.00174958
4058125	0.0027226
4058162	0.064507
4058174	0.0756935
4058196	0.0531534
4058201	0.0624611
4058224	0.0648105
4058230	0.0685469
4058258	0.0182045
4058266	0.0175763
4058283	0.0143343
4058288	0.0143343
4058294	0.0154925
4058296	0.0153803
4058305	0.00511938
4058308	0.00511938
4058327	0.00539402
4058330	0.00539402
4058339	0.00674253
4058341	0.00674253
4058357	0.00722166
4058363	0.00631895
4058386	0.00147149
4058396	0.00147149
4058409	0.00279356
4058411	0.00279356
4058413	0.00342148
4058429	0.00384917
4058435	0.00439905
4058438	0.00384917
4058449	0.00602247
4058473	0.00468414
4058483	0.00220098
4058491	0.00126266
4058501	0.00159955
4058503	0.00188324
4058506	0.00188324
4058508	0.00173838
4058515	0.00228413
4058524	0.00130927
4058532	0.00211866
4058536	0.00261923
4058539	0.00311677
4058545	0.00333939
4058551	0.00359627
4058553	0.00389596
4058557	0.00359627
4058565	0.00359627
4058573	0.00359627
4058576	0.0033767
4058580	0.00295971
4058594	0.00380856
4058601	0.00418942
4058605	0.00339585
4058615	0.00243409
4058621	0.00243409
4058626	0.00219068
4058644	0.00484185
4058648	0.00430386
4058656	0.00430386
4058662	0.00315779
4058674	0.00315779
4058683	0.00210349
4058686	0.0039548
4058704	0.00451977
4058713	0.00246841
4058721	0.00296209
4058738	0.00322862
4058769	0.000912251
4058775	0.000912251
4058786	0.00594885
4058797	0.00446164
4058814	0.00311319
4058818	0.00311319
4058830	0.00403322
4058832	0.00483453
4058840	0.00513966
4058842	0.00513966
4058844	0.00527975
4058849	0.00525281
4058858	0.00317736
4058860	0.00317736
4058865	0.00297877
4058869	0.00317736
4058872	0.00340431
4058881	0.00340431
4058885	0.00366618
4058889	0.00366618
4058891	0.00366618
4058902	0.0044184
4058910	0.00376242
4058918	0.00322493
4058925	0.00276437
4058929	0.00331724
4058935	0.00331724
4058938	0.00301568
4058947	0.00301568
4058950	0.00331724
4058955	0.00301568
4058973	0.00235802
4058980	0.00282811
4058988	0.00207754
4058998	0.00188867
4059004	0.00159811
4059010	0.00148396
4059015	0.00159811
4059020	0.00173128
4059024	0.00173128
4059030	0.00188867
4059034	0.00224797
4059036	0.00133147
4059041	0.00133147
4059043	0.00146462
4059068	0.000775039
4059083	0.00124006
4059099	0.00139931
4059105	0.00139931
4059116	0.000710385
4059122	0.000710385
4059125	0.000710385
4059127	0.000710385
4059133	0.000710385
4059153	0.000994121
4059158	0.00138825
4059179	0.00139773
4059183	0.00127066
4059187	0.00116477
4059194	0.00116477
4059196	0.00116477
4059202	0.00116477
4059204	0.00116477
4059211	0.00107518
4059220	0.00107518
4059224	0.00107518
4059231	0.000802274
4059233	0.00054069
4059247	0.000648828
4059252	0
4059259	0
4059262	0
4059274	0
4059289	0
4059305	0
4059307	0
4059313	0
4059316	0
4059321	0
4059328	0
4059335	0
4059338	0
4059352	0
4059359	0.000451879
4059370	0.000686867
4059380	0.000686867
4059388	0.000637805
4059390	0.000686867
4059393	0.000686867
4059396	0.000686867
4059398	0.000744106
4059403	0.000744106
4059405	0.000744106
4059408	0.000811752
4059411	0.000744106
4059418	0.000744106
4059448	0
4059451	0.00123743
4059457	0.00123743
4059460	0.00123743
4059466	0.00123743
4059473	0.00101245
4059481	0.000795494
4059486	0.000856685
4059493	0.000856685
4059505	0.000856685
4059510	0.000856685
4059513	0.000928076
4059515	0.000928076
4059517	0.000856685
4059528	0.0010253
4059532	0.0010253
4059539	0.00140302
4059541	0.00130948
4059553	0.00171672
4059558	0.00184877
4059561	0.00171672
4059569	0.00184877
4059572	0.00184877
4059577	0.00200284
4059581	0.00184877
4059583	0.00184877
4059588	0.00171672
4059598	0.000764654
4059607	0.000823473
4059615	0.000365987
4059618	0.000365987
4059622	0
4059628	0
4059631	0
4059639	0
4059646	0
4059667	0
4059679	0
4059684	0
4059693	0
4059696	0
4059700	0
4059720	0
4059722	0
4059724	0
4059732	0
4059734	0
4059747	0.000607621
4059750	0.000607621
4059758	0.000607621
4059763	0.000708892
4059766	0.000708892
4059770	0.000708892
4059774	0.000773336
4059780	0.000708892
4059784	0.000708892
4059795	0.00153823
4059805	0.00271216
4059812	0.00298337
4059823	0.0021327
4059826	0.0021327
4059834	0.0021327
4059841	0.00177725
4059849	0.00177725
4059855	0.00193882
4059858	0.00193882
4059870	0.00103409
4059872	0
4059874	0
4059882	0
4059896	0
4059902	0
4059911	0
4059915	0
4059922	0
4059924	0
4059938	0
4059941	0
4059945	0
4059955	0
4059964	0
4059969	0
4059972	0
4059977	0
4059984	0
4059994	0
4060000	0
4060005	0
4060020	0.000491995
4060029	0.000437329
4060035	0.000491995
4060051	0.000437329
4060060	0.000437329
4060063	0.000393596
4060074	0.00159433
4060080	0.0014494
4060088	0.00147561
4060095	0.00104516
4060098	0.00111484
4060102	0.00119447
4060110	0.00104516
4060114	0.00104516
4060118	0.00104516
4060121	0.000983682
4060123	0.000929033
4060126	0.000983682
4060129	0.000983682
4060132	0.000929033
4060141	0.000294701
4060146	0.00051486
4060149	0.00051486
4060152	0.000547038
4060156	0.000547038
4060160	0.000237494
4060167	0.000288386
4060176	0.000310569
4060182	0.000310569
4060186	0.000310569
4060192	0.00033645
4060194	0.000367036
4060197	0.00033645
4060218	0.00040374
4060222	0
4060225	0
4060233	0
4060244	0
4060263	0
4060286	0
4060290	0
4060306	0
4060311	0
4060313	0
4060324	0
4060336	0
4060342	0
4060344	0
4060352	0
4060361	0
4060370	0
4060390	0
4060411	0
4060417	0
4060420	0
4060438	0
4060453	0
4060455	0
4060458	0
4060462	0
4060471	0
4060483	0
4060485	0
4060492	0
4060494	0
4060503	0
4060507	0
4060514	0
4060529	0
4060535	0
4060540	0
4060543	0
4060547	0.000427019
4060549	0.000427019
4060556	0.000474465
4060558	0.000474465
4060581	0.000427019
4060602	0.000427019
4060607	0.000427019
4060609	0.000427019
4060615	0.000388199
4060618	0.000388199
4060625	0
4060628	0
4060636	0
4060638	0
4060652	0
4060656	0
4060667	0
4060680	0
4060684	0
4060690	0
4060695	0
4060701	0
4060717	0
4060727	0
4060729	0
4060735	0
4060750	0
4060752	0
4060768	0
4060773	0
4060777	0
4060779	0
4060784	0
4060794	0
4060803	0
4060810	0
4060816	0.000474917
4060820	0.000522408
4060824	0.000580454
4060829	0.000522408
4060849	0.000580454
4060853	0.000522408
4060865	0.000580454
4060869	0.00065301
4060873	0.00065301
4060887	0.000580454
4060891	0
4060899	0
4060912	0
4060921	0
4060930	0
4060936	0
4060943	0
4060948	0
4060966	0
4060968	0
4060986	0
4060991	0
4061000	0
4061003	0
4061014	0
4061018	0
4061028	0
4061038	0
4061055	0.000648531
4061057	0.000741179
4061065	0.000648531
4061073	0.000648531
4061080	0.000648531
4061099	0.000648531
4061107	0.000518825
4061113	0.000576472
4061123	0
4061128	0
4061137	0
4061141	0
4061144	0
4061151	0
4061170	0
4061187	0
4061191	0
4061194	0
4061205	0
4061207	0
4061212	0
4061215	0
4061218	0
4061242	0
4061261	0
4061265	0
4061279	0
4061288	0
4061292	0
4061300	0
4061308	0
4061319	0
4061325	0
4061332	0.000572098
4061334	0.000572098
4061336	0.000572098
4061342	0.000528091
4061351	0.000528091
4061353	0.000528091
4061366	0.000572098
4061369	0.000572098
4061375	0.000624107
4061379	0.000624107
4061381	0.000624107
4061393	0.000624107
4061407	0
4061410	0
4061417	0
4061422	0
4061429	0
4061441	0
4061444	0
4061453	0
4061459	0
4061462	0
4061469	0
4061475	0
4061482	0
4061495	0
4061498	0
4061512	0
4061522	0
4061537	0
4061546	0
4061548	0
4061553	0
4061561	0
4061579	0
4061587	0
4061591	0
4061602	0
4061611	0
4061613	0
4061615	0
4061624	0
4061627	0
4061638	0
4061642	0
4061651	0
4061658	0
4061663	0
4061669	0
4061671	0
4061675	0
4061678	0
4061680	0
4061684	0
4061696	0
4061704	0
4061710	0
4061712	0
4061723	0
4061728	0
4061733	0
4061735	0
4061749	0
4061772	0
4061778	0
4061783	0
4061791	0
4061793	0
4061801	0
4061818	0
4061834	0
4061839	0
4061846	0
4061856	0
4061880	0
4061891	0
4061894	0
4061897	0
4061908	0
4061924	0
4061927	0
4061930	0
4061936	0
4061955	0
4061963	0
4061966	0
4061969	0
4061972	0
4061975	0
4061980	0
4061986	0
4061988	0
4061995	0
4062001	0
4062004	0
4062008	0
4062023	0
4062028	0
4062038	0
4062056	0
4062062	0
4062065	0
4062076	0
4062079	0
4062085	0
4062111	0
4062119	0
4062130	0
4062133	0
4062136	0
4062157	0
4062180	0
4062187	0
4062193	0
4062199	0
4062220	0
4062231	0
4062241	0
4062251	0
4062255	0
4062261	0
4062279	0
