# Supplementary material for: Genome-wide protein–DNA interaction site mapping in bacteria using a double-stranded DNA-specific cytosine deaminase
Source: Nat Microbiol. 2022 Jun 1;7(6):844–55. doi: 10.1038/s41564-022-01133-9 (PMC9159945; doi:10.1038/s41564-022-01133-9)
Supplement: Source Data Fig. 6 — Values used for generating graphs. [file 41564_2022_1133_MOESM8_ESM.xlsx]

## Sheet: Fig. 6C
Clone ID	n SNPs
W001	0
W002	0
W003	1
W004	0
W005	0
W006	0
W007	0
W008	0
W009	0
W010	0
W011	0
W012	0
W013	3
W014	0
W015	0
W016	0
W017	0
W018	0
W019	0
W020	0
W021	0
W022	0
W023	0
W024	0
W025	1
W026	0
W027	0
W028	0
W029	0
W030	0
W031	0
W032	0
W033	0
W034	0
W035	0
W036	0
W037	0
W038	0
W039	0
W040	0
W041	0
W042	0
W043	0
W044	0
W045	0
W046	0
W047	0
W048	0
W049	0
W050	0
W051	1
W052	0
W053	0
W054	0
W055	0
W056	0
W057	0
W058	0
W059	0
W060	0
W061	0
W062	0
W063	0
W064	0
W065	0
W066	0
W067	0
W068	0
W069	0
W070	0
W071	0
W072	0
W073	0
W074	0
W075	1
W076	6
W077	0
W078	0
W079	0
W080	0
W081	0
W082	0
W083	0
W084	0
Sa001	0
Sa002	0
Sa003	0
Sa004	9
Sa005	0
Sa006	0
Sa007	1
Sa008	0
Sa009	0
Sa010	1
Sa011	0
Sa012	1
Sa013	1
Sa014	0
Sa015	1
Sa016	3
Sa017	0
Sa018	0
Sa019	0
Sa020	0
Sa021	0
Sa022	0
Sa023	0
Sa024	0
Sa025	0
Sa026	2
Sa027	0
Sa028	0
Sa029	2
Sa030	0
Sa031	0
Sa032	0
Sa033	2
Sa034	0
Sa035	1
Sa036	0
Sa037	0
Sa038	0
Sa039	0
Sa040	0
Sa041	2
Sa042	0
Sa043	0
Sa044	0
Sa045	0
Sa046	0
Sa047	0
Sa048	0
Sa049	3
Sa050	0
Sa051	0
Sa052	0
Sa053	0
Sa054	1
Sa055	0
Sa056	0
Sa057	0
Sa058	0
Sa059	2
Sa060	0
Sa061	0
Sa062	0
Sa063	0
Sa064	3
Sa065	2
Sa066	0
Sa067	0
Sa068	0
Sa069	1
Sa070	0
Sa071	0
Sa072	0
Sb001	0
Sb002	0
Sb003	2
Sb004	0
Sb005	0
Sb006	0
Sb007	0
Sb008	0
Sb009	0
Sb010	0
Sb011	0
Sb012	4
Sb013	0
Sb014	0
Sb015	0
Sb016	0
Sb017	0
Sb018	0
Sb019	0
Sb020	0
Sb021	1
Sb022	0
Sb023	0
Sb024	0
Sb025	0
Sb026	1
Sb027	0
Sb028	0
Sb029	2
Sb030	0
Sb031	2
Sb032	0
Sb033	0
Sb034	0
Sb035	0
Sb036	0
Sb037	0
Sb038	3
Sb039	0
Sb040	0
Sb041	0
Sb042	0
Sb043	1
Sb044	0
Sb045	0
Sb046	1
Sb047	2
Sb048	0
Sb049	0
Sb050	0
Sb051	0
Sb052	0
Sb053	0
Sb054	0
Sb055	1
Sb056	1
Sb057	0
Sb058	0
Sb059	0
Sb060	0
Sb061	1
Sb062	0
Sb063	0
Sb064	0
Sb065	0
Sb066	0
Sb067	0
Sb068	0
Sb069	0
Sb070	0
Sb071	0
Sb072	0
Sc001	0
Sc002	0
Sc003	0
Sc004	0
Sc005	2
Sc006	0
Sc007	0
Sc008	0
Sc009	0
Sc010	0
Sc011	0
Sc012	1
Sc013	0
Sc014	0
Sc015	0
Sc016	0
Sc017	0
Sc018	5
Sc019	0
Sc020	0
Sc021	0
Sc022	0
Sc023	0
Sc024	1
Sc025	0
Sc026	1
Sc027	4
Sc028	0
Sc029	0
Sc030	3
Sc031	0
Sc032	0
Sc033	1
Sc034	17
Sc035	0
Sc036	0
Sc037	0
Sc038	0
Sc039	0
Sc040	0
Sc041	4
Sc042	0
Sc043	0
Sc044	2
Sc045	0
Sc046	1
Sc047	0
Sc048	0
Sc049	0
Sc050	0
Sc051	0
Sc052	0
Sc053	0
Sc054	0
Sc055	0
Sc056	0
Sc057	2
Sc058	0
Sc059	0
Sc060	0
Sc061	0
Sc062	0
Sc063	1
Sc064	2
Sc065	0
Sc066	0
Sc067	6
Sc068	0
Sc069	0
Sc070	0
Sc071	3
Sc072	0
Sd001	0
Sd002	0
Sd003	0
Sd004	0
Sd005	0
Sd006	1
Sd007	0
Sd009	0
Sd010	0
Sd011	0
Sd012	0
Sd013	0
Sd014	0
Sd015	0
Sd016	0
Sd017	1
Sd018	0
Sd019	2
Sd021	4
Sd022	0
Sd023	0
Sd025	0
Sd026	0
Sd027	0
Sd028	1
Sd029	4
Sd030	0
Sd031	0
Sd032	0
Sd033	0
Sd034	0
Sd035	0
Sd036	0
Sd037	0
Sd038	3
Sd039	0
Sd040	0
Sd041	0
Sd042	0
Sd043	0
Sd044	0
Sd045	1
Sd046	5
Sd047	1
Sd048	0
Sd049	1
Sd050	0
Sd051	1
Sd052	0
Sd053	0
Sd054	2
Sd055	0
Sd056	0
Sd057	3
Sd058	0
Sd059	0
Sd060	0
Sd061	0
Sd062	2
Sd063	2
Sd064	0
Sd065	0
Sd066	1
Sd067	0
Sd068	0
Sd069	0
Sd070	0
Sd071	0
Sd072	0
