# Supplementary material for: Genome-wide protein–DNA interaction site mapping in bacteria using a double-stranded DNA-specific cytosine deaminase
Source: Nat Microbiol. 2022 Jun 1;7(6):844–55. doi: 10.1038/s41564-022-01133-9 (PMC9159945; doi:10.1038/s41564-022-01133-9)
Supplement: Source Data Extended Data Fig. 1 — Values used for generating graphs. [file 41564_2022_1133_MOESM9_ESM.xlsx]

## Sheet: Fig. S1a
position	ave freq
2742464	0.01
2742518	0.00757576
2742685	0.0119048
2743196	0.0119048
2743852	0.0078125
2744953	0
2745043	0.00862069
2745102	0.0238095
2745128	0.00490196
2745391	0.0217391
2745522	0.0104167
2745987	0.00862069
2746172	0.00555556
2746193	0.00675676
2746214	0.00714286
2746222	0.00806452
2746229	0.00833333
2746355	0.00862069
2746937	0.00568182
2747109	0.0164324
2747205	0.023501
2747245	0.00543478
2747424	0.00641026
2747501	0.00892857
2747680	0.0078125
2747711	0.00438596
2747879	0.00581395
2747938	0.00892857
2748145	0.00543478
2749311	0.01
2749522	0.00862069
2749738	0.00675676
2749747	0.00657895
2750525	0.00609756
2751161	0.00862069
2751186	0.00675676
2751465	0.00961538
2752239	0.01

## Sheet: Fig. S1b
position	ave freq
2742307	0
2742657	0.00892857
2742825	0.00862069
2743254	0
2743634	0.00454545
2744113	0.01
2744233	0.00328947
2744393	0.0227273
2744400	0.00531915
2744775	0.00471698
2745274	0.0131579
2745435	0.0138889
2746050	0
2746060	0.00431034
2746231	0.0131579
2746558	0.015625
2746561	0.00431034
2746897	0.00925926
2746970	0
2746999	0.0125
2747024	0.00757576
2747027	0.00357143
2747078	0
2747097	0
2747205	0.00308642
2747245	0.0145833
2747305	0.0109715
2747326	0
2747506	0
2747812	0.00490196
2747875	0.00543478
2748400	0.00316456
2748631	0.00454545
2748765	0.00462963
2748852	0.00675676
2749243	0.00416667
2749516	0.00581395
2749522	0.00581395
2749976	0.00373134
2750048	0.00862069
2750240	0.00409836
2750616	0.00403226
2751083	0.0138889
2751393	0.00925926
2751451	0.00757576
2751457	0.00806452
2751484	0.00714286
2751529	0.00675676
2751617	0.00362319
2751703	0
2751745	0.0138889
2751848	0.00531915
2752683	0.00378788

## Sheet: Fig. S1c
position	ave freq
2742210	0.00223214
2742232	0.00170068
2742284	0.00287356
2742307	0.00274725
2742315	0.00316456
2742327	0.00147059
2742334	0.0019685
2742336	0.00394737
2742349	0.00131579
2742356	0.00125628
2742359	0.00432482
2742371	0.00127551
2742419	0.00765386
2742468	0.00991228
2742477	0.00128866
2742479	0.00328947
2742486	0.00519618
2742491	0.00667843
2742500	0.00132275
2742502	0.00201613
2742518	0.00367647
2742525	0.00124378
2742531	0.00530028
2742536	0.00120773
2742544	0.00704225
2742572	0.00613575
2742579	0.00751922
2742584	0.00323564
2742587	0.00127551
2742607	0.00193798
2742625	0.00409836
2742632	0.00924809
2742657	0.00373134
2742673	0.00227273
2742695	0.00396825
2742703	0.00454545
2742735	0.0172619
2742749	0.00510204
2742766	0.00320513
2742801	0.0104881
2742910	0.014067
2742921	0.0119048
2743061	0.0147059
2743076	0.0147059
2743198	0.00675676
2743251	0.00324675
2743254	0.0166667
2743307	0.00438596
2743310	0.00431034
2743452	0.00308642
2743559	0.00632911
2743566	0.00128205
2743568	0.00480587
2743575	0.00223214
2743578	0.00470085
2743593	0.0046729
2743599	0.00268817
2743610	0.00145349
2743620	0.00566991
2743623	0.00565025
2743634	0.00173611
2743641	0.00934425
2743652	0.00347222
2743668	0.00761218
2743673	0.00704545
2743678	0.00806452
2743688	0.00223214
2743860	0.00504202
2743869	0.00626566
2743900	0.00149701
2743919	0.00431034
2743933	0.00280899
2744008	0.00135135
2744014	0.00130208
2744029	0.0019685
2744040	0.00136612
2744044	0.00147929
2744047	0.0036612
2744052	0.00149701
2744063	0.00211864
2744068	0.00824832
2744080	0.00295858
2744102	0.00177305
2744104	0.00168919
2744117	0.0035461
2744120	0.00178571
2744143	0.00183824
2744160	0.00165563
2744191	0.00339103
2744194	0.00182482
2744196	0.00150602
2744204	0.00157233
2744215	0.00151515
2744220	0.00159236
2744225	0.0015625
2744235	0.0015625
2744296	0.00803244
2744303	0.00145349
2744310	0.00465839
2744328	0.00181159
2744359	0.00384615
2744376	0.00189394
2744384	0.0104725
2744391	0.00201613
2744393	0.00757576
2744400	0.00204918
2744499	0.00217391
2744508	0.00211864
2744535	0.00862265
2744541	0.0018797
2744572	0.0101581
2744580	0.00164474
2744604	0.0056321
2744631	0.00644673
2744658	0.00905339
2744670	0.00255102
2744674	0.00185185
2744686	0.00842907
2744707	0.00240385
2744711	0.00242718
2744770	0.0025
2744775	0.00839345
2744781	0.00608032
2744797	0.00390625
2744826	0.00390625
2744863	0.00328947
2744866	0.00644499
2744871	0.00558487
2744876	0.00260417
2744880	0.0064786
2744884	0.0107323
2744896	0.00182482
2744922	0.003125
2744944	0.00178571
2744983	0.0110632
2744998	0.00773213
2745008	0.00564516
2745013	0.00866059
2745019	0.00173611
2745022	0.00793998
2745052	0.00163399
2745063	0.00431034
2745095	0.00301205
2745102	0.00604646
2745107	0.00157233
2745150	0.00598538
2745152	0.00221239
2745155	0.00650333
2745163	0.00367647
2745175	0.00242718
2745181	0.00628064
2745206	0.00598168
2745217	0.00233645
2745220	0.00233645
2745224	0.00247525
2745234	0.00221239
2745237	0.00221239
2745239	0.00233645
2745249	0.0101168
2745252	0.00490196
2745276	0.00208333
2745289	0.00416667
2745315	0.00211864
2745319	0.002
2745324	0.00413675
2745337	0.00233645
2745340	0.00219298
2745364	0.0018797
2745370	0.00625
2745381	0.00628307
2745391	0.0103168
2745407	0.00420168
2745418	0.00656761
2745437	0.00644841
2745462	0.00555556
2745494	0.00709647
2745502	0.00284091
2745504	0.018024
2745515	0.00211864
2745520	0.00626981
2745522	0.00738526
2745555	0.0161939
2745558	0.0105007
2745560	0.00403226
2745566	0.00845653
2745588	0.00977938
2745618	0.0162274
2745624	0.00855296
2745636	0.00596523
2745693	0.0068797
2745703	0.00409836
2745710	0.003125
2745750	0.00416667
2745756	0.00798682
2745762	0.00337838
2745771	0.0018797
2745781	0.005
2745796	0.00219298
2745807	0.00227273
2745831	0.00240385
2745837	0.00238095
2745849	0.00342466
2745867	0.00438596
2745877	0.00675676
2745885	0.00213675
2745911	0.0117794
2745939	0.0116611
2745951	0.0037594
2745960	0.0114802
2745969	0.007385
2745976	0.00471698
2745985	0.0105325
2745987	0.0113352
2745990	0.0037037
2745992	0.00416667
2746000	0.00909091
2746029	0.0015625
2746041	0.00145349
2746048	0.00545905
2746050	0.00149701
2746060	0.00160256
2746063	0.00853471
2746068	0.0016129
2746078	0.00373134
2746141	0.00668661
2746146	0.00337838
2746174	0.00189394
2746224	0.00430971
2746242	0.00204918
2746255	0.00183824
2746266	0.0018797
2746278	0.00328947
2746357	0.00304878
2746362	0.00219298
2746413	0.00512369
2746446	0.00192308
2746448	0.00157233
2746454	0.00151515
2746471	0.00573429
2746477	0.00446429
2746498	0.00299401
2746500	0.00189394
2746518	0.00152439
2746530	0.00354663
2746542	0.00329213
2746552	0.00145349
2746558	0.00403226
2746594	0.00137363
2746623	0.00593487
2746633	0.013167
2746636	0.00263158
2746648	0.0013089
2746659	0.00403226
2746680	0.00147059
2746690	0.00308642
2746697	0.00471698
2746736	0.0016129
2746763	0.00552486
2746770	0.00137363
2746774	0.00204918
2746780	0.00280899
2746793	0.00522835
2746805	0.00532544
2746813	0.00470993
2746820	0.00355721
2746829	0.0112997
2746841	0.00730994
2746848	0.00766195
2746859	0.0075105
2746865	0.0107249
2746875	0.00625
2746879	0.0145225
2746897	0.00522048
2746901	0.00524137
2746919	0.00299401
2746937	0.00318471
2746942	0.00397998
2746946	0.00163399
2746960	0.00235849
2746970	0.0027933
2746975	0.00345696
2746982	0.0064112
2746999	0.00720589
2747005	0.0117141
2747010	0.00151515
2747021	0.00498003
2747024	0.00564596
2747027	0.0103505
2747048	0.00322581
2747070	0.00376013
2747080	0.00162338
2747083	0.0050935
2747089	0.00357233
2747097	0.00157233
2747105	0.00154321
2747109	0.0124784
2747114	0.00796151
2747122	0.00331126
2747169	0.00178571
2747197	0.00136612
2747205	0.0239855
2747220	0.00271739
2747228	0.00174825
2747236	0.00274725
2747245	0.0323715
2747251	0.00495071
2747255	0.00730994
2747275	0.00723432
2747290	0.00649699
2747298	0.00127551
2747301	0.00735453
2747305	0.00735931
2747309	0.00171233
2747313	0.00120773
2747318	0.00122549
2747326	0.00999122
2747340	0.00974026
2747356	0.00497512
2747381	0.00982422
2747383	0.00922585
2747386	0.00273224
2747395	0.00761587
2747400	0.00498386
2747424	0.0037516
2747431	0.00143678
2747437	0.00304878
2747464	0.00443644
2747506	0.0035461
2747518	0.00403634
2747536	0.00462963
2747569	0.00497316
2747575	0.00431034
2747579	0.00346963
2747588	0.00703954
2747599	0.00390625
2747615	0.00525847
2747617	0.00290698
2747636	0.00436047
2747646	0.00308642
2747664	0.0014881
2747669	0.00423729
2747680	0.0124693
2747683	0.00819563
2747702	0.0049505
2747704	0.00859557
2747708	0.00318471
2747711	0.00510204
2747767	0.00413223
2747812	0.00210084
2747822	0.00204918
2747833	0.0052139
2747837	0.00446429
2747849	0.00227273
2747854	0.00223214
2747858	0.00227273
2747860	0.00463675
2747873	0.0116631
2747879	0.0061819
2747895	0.00584262
2747901	0.0042735
2747909	0.00588652
2747911	0.00431034
2747935	0.00458716
2747950	0.00458716
2747954	0.00700935
2747978	0.00416667
2747996	0.005
2748009	0.00201613
2748041	0.00324675
2748064	0.00378788
2748109	0.00337838
2748124	0.0015625
2748134	0.0059232
2748145	0.00713785
2748156	0.00608059
2748164	0.00576503
2748185	0.00238095
2748199	0.00160256
2748223	0.00729167
2748226	0.00462963
2748231	0.0150051
2748243	0.00746269
2748251	0.0151538
2748255	0.00471556
2748260	0.00316456
2748269	0.00204918
2748300	0.0166667
2748325	0.00208333
2748354	0.00172414
2748360	0.00166667
2748380	0.00154321
2748400	0.00159236
2748450	0.00164474
2748488	0.00145349
2748507	0.00480769
2748525	0.00460123
2748549	0.00543478
2748576	0.00162338
2748592	0.00252525
2748595	0.0025
2748597	0.0130105
2748601	0.00568182
2748629	0.00694444
2748631	0.00290698
2748642	0.00675676
2748655	0.00675676
2748681	0.00167785
2748700	0.00842912
2748706	0.00581395
2748708	0.0202998
2748741	0.0015625
2748811	0.00352113
2748820	0.00171233
2748832	0.00170068
2748852	0.00337838
2748868	0.00185185
2748871	0.00694578
2748879	0.00609756
2748914	0.00217391
2748928	0.0116964
2748930	0.0086335
2748943	0.00384615
2748957	0.00215517
2748976	0.0098079
2748984	0.00235849
2749009	0.00210084
2749012	0.0121528
2749017	0.00416667
2749025	0.00265957
2749029	0.00208333
2749039	0.00609756
2749058	0.00211864
2749065	0.00280899
2749084	0.0077636
2749110	0.00271739
2749121	0.00255102
2749152	0.00462963
2749161	0.00257732
2749171	0.00378788
2749185	0.00977474
2749198	0.00714286
2749255	0.0160363
2749270	0.00257732
2749311	0.00632184
2749330	0.00219298
2749333	0.00402398
2749349	0.00242718
2749372	0.00181159
2749439	0.00471698
2749442	0.00454545
2749457	0.00520833
2749461	0.00543478
2749474	0.00181159
2749486	0.00961538
2749497	0.00585708
2749522	0.00682278
2749584	0.0119591
2749590	0.00229358
2749600	0.00462963
2749630	0.00257732
2749634	0.00980392
2749672	0.00769413
2749679	0.00956624
2749704	0.0180036
2749724	0.0135216
2749738	0.00132275
2749747	0.00128866
2749784	0.00229358
2749796	0.00146199
2749801	0.00242718
2749836	0.00245098
2749902	0.00221239
2749911	0.00206612
2749927	0.00151515
2749955	0.00163399
2749960	0.00632911
2749968	0.00457516
2749976	0.00462093
2749978	0.00139665
2750007	0.00263158
2750011	0.00286519
2750014	0.00123762
2750017	0.00253807
2750020	0.00260417
2750022	0.00166667
2750028	0.00870568
2750037	0.00247525
2750046	0.00146199
2750048	0.00260417
2750078	0.00274507
2750106	0.00287356
2750112	0.00206612
2750119	0.00342481
2750216	0.0019685
2750220	0.00130208
2750227	0.00297619
2750257	0.0018797
2750276	0.00128205
2750326	0.00139665
2750341	0.0015625
2750345	0.00231481
2750367	0.00242718
2750380	0.00198413
2750385	0.00629436
2750521	0.00170068
2750551	0.00166667
2750555	0.00996188
2750588	0.0015625
2750591	0.00245098
2750611	0.00561167
2750619	0.00149701
2750657	0.00508363
2750659	0.00154321
2750675	0.00151515
2750683	0.005741
2750710	0.0015625
2750741	0.00171233
2750789	0.0016129
2750861	0.00165563
2750902	0.00223214
2750970	0.00438596
2750980	0.00694444
2750996	0.00877193
2751024	0.00308642
2751027	0.00714286
2751112	0.00595964
2751120	0.00233645
2751161	0.00210084
2751186	0.00324675
2751197	0.00263158
2751230	0.00490196
2751269	0.00223214
2751284	0.00520833
2751377	0.00284091
2751451	0.00176056
2751455	0.002
2751484	0.00409836
2751509	0.00179856
2751521	0.00223214
2751529	0.00423729
2751534	0.00503356
2751542	0.00166667
2751544	0.00673047
2751550	0.00160256
2751578	0.00193798
2751617	0.00301205
2751625	0.00328947
2751640	0.00328947
2751647	0.0016129
2751649	0.00166667
2751655	0.00158228
2751684	0.00409836
2751745	0.00176056
2751800	0.0035461
2751807	0.00182482
2751815	0.00632911
2751896	0.00438596
2751929	0.00652357
2751957	0.00446429
2751969	0.00462963
2752121	0.00297619
2752165	0.00263158

## Sheet: Fig. S1d
position	ave freq
2742208	0.00292398
2742210	0.00564972
2742216	0.00289017
2742232	0.00621118
2742251	0.00225225
2742259	0.00158228
2742307	0.00330245
2742315	0.00345314
2742321	0.00154321
2742327	0.002
2742334	0.00308642
2742336	0.00351171
2742339	0.00471698
2742344	0.00520833
2742349	0.0145143
2742356	0.0229106
2742359	0.008951
2742361	0.00520833
2742371	0.00403226
2742401	0.0104167
2742413	0.00171233
2742419	0.00868692
2742435	0.00172414
2742459	0.0019685
2742464	0.0214936
2742468	0.00963383
2742472	0.00189394
2742477	0.00454545
2742479	0.0019084
2742483	0.00405397
2742486	0.0300282
2742488	0.00726788
2742491	0.00730901
2742500	0.00177305
2742502	0.0112347
2742516	0.00193798
2742525	0.00182482
2742550	0.010383
2742566	0.0052354
2742572	0.00805499
2742579	0.00842342
2742584	0.0175047
2742603	0.00849679
2742607	0.00333333
2742619	0.00152439
2742632	0.00900116
2742644	0.00320513
2742657	0.0165514
2742673	0.0066215
2742685	0.00338769
2742695	0.0104916
2742697	0.0092073
2742703	0.0117864
2742714	0.00751664
2742735	0.0105898
2742749	0.005
2742766	0.00815217
2742782	0.00384615
2742801	0.0183319
2742806	0.00362319
2742825	0.0132988
2742830	0.0172414
2742851	0.0155303
2742887	0.00769231
2742897	0.00480769
2742902	0.00409836
2742914	0.0106383
2742918	0.00543478
2742921	0.00543478
2742938	0.0201033
2742986	0.0106383
2742993	0.00675676
2742998	0.00609756
2743004	0.00609756
2743056	0.0182361
2743058	0
2743083	0.0275758
2743110	0.0078125
2743133	0.0125
2743145	0.0119048
2743150	0.00609756
2743153	0.005
2743164	0.00568182
2743181	0.00438596
2743185	0.0239963
2743188	0.0186427
2743194	0.00925926
2743196	0.0129608
2743215	0.0164683
2743251	0.0394951
2743254	0.0229076
2743257	0.0149868
2743279	0.00480769
2743307	0.0558579
2743310	0.0245274
2743317	0.00568182
2743359	0.0266971
2743379	0.0119048
2743392	0.003125
2743400	0.00555556
2743419	0.00245098
2743421	0.00585184
2743436	0.00219298
2743443	0.00759054
2743445	0.0181002
2743452	0.0047675
2743480	0.0112373
2743488	0.00651486
2743504	0.00791487
2743529	0.00294118
2743549	0.00189394
2743551	0.00373134
2743554	0.00496689
2743559	0.00531046
2743568	0.0277808
2743578	0.0156619
2743593	0.00181159
2743599	0.0231785
2743603	0.00378788
2743610	0.00578788
2743617	0.00213675
2743620	0.0225672
2743623	0.00714286
2743634	0.00629436
2743641	0.0166194
2743652	0.0049505
2743673	0.0104167
2743678	0.0177696
2743688	0.0181056
2743758	0.00543478
2743765	0.00462963
2743768	0.00403226
2743793	0.0138889
2743796	0.0121429
2743807	0.00648427
2743819	0.00260417
2743821	0.010814
2743834	0.0100405
2743841	0.00263158
2743860	0.00795998
2743867	0.00174825
2743869	0.0233816
2743900	0.00462963
2743919	0.00149701
2743933	0.00147059
2743952	0.00165563
2743962	0.0116779
2743969	0.0033557
2743994	0.0137756
2744008	0.00171233
2744014	0.0251141
2744020	0.00176056
2744029	0.00174825
2744040	0.00171233
2744047	0.0130807
2744052	0.0249025
2744058	0.0181846
2744060	0.00215517
2744063	0.00909091
2744068	0.00231481
2744078	0.00183824
2744080	0.0173169
2744086	0.00620579
2744093	0.00780848
2744095	0.00789573
2744115	0.0114531
2744117	0.0125
2744120	0.00392308
2744143	0.00561454
2744150	0.0109106
2744160	0.0108896
2744166	0.00465839
2744170	0.00173611
2744174	0.00541848
2744191	0.0286796
2744194	0.0147924
2744196	0.0103578
2744202	0.00136612
2744204	0.00813403
2744215	0.00125
2744225	0.00867577
2744233	0.0059375
2744235	0.00326006
2744238	0.00896816
2744245	0.00138889
2744253	0.0130621
2744293	0.0016129
2744296	0.0111679
2744303	0.0101912
2744310	0.0128864
2744325	0.00174825
2744328	0.00559701
2744341	0.0093985
2744352	0.00352113
2744359	0.00231481
2744369	0.00233645
2744376	0.0174203
2744384	0.0242376
2744391	0.00439101
2744393	0.00940825
2744400	0.0126491
2744429	0.00219298
2744440	0.00158228
2744456	0.00219298
2744469	0.0241133
2744472	0.00171233
2744499	0.00755689
2744508	0.0215129
2744535	0.0107547
2744558	0.00340136
2744566	0.00146199
2744572	0.0231324
2744580	0.0015528
2744604	0.0229588
2744629	0.0153973
2744631	0.0226037
2744653	0.0132327
2744658	0.0153795
2744661	0.00845588
2744670	0.00154321
2744672	0.00539568
2744674	0.00337838
2744679	0.00145349
2744681	0.00496689
2744686	0.0101632
2744689	0.0112116
2744691	0.00481262
2744707	0.033648
2744711	0.0191088
2744720	0.0150473
2744723	0.0211211
2744749	0.00168919
2744770	0.0110294
2744773	0.00529557
2744775	0.028368
2744779	0.0214148
2744781	0.0345867
2744797	0.0284967
2744826	0.0280886
2744863	0.0377113
2744866	0.0362769
2744871	0.021571
2744873	0.00877193
2744876	0.00714286
2744880	0.0208333
2744884	0.00848214
2744896	0.00790916
2744922	0.0188492
2744944	0.00581395
2744953	0.00174825
2744974	0.0112341
2744983	0.00775194
2744998	0.0146281
2745008	0.0112008
2745013	0.00570481
2745019	0.00394581
2745022	0.0166467
2745027	0.013481
2745043	0.00347222
2745052	0.00340136
2745095	0.00591795
2745102	0.0152624
2745104	0.00179856
2745109	0.00357143
2745122	0.00195312
2745128	0.00359712
2745139	0.00186567
2745150	0.0270795
2745152	0.00373134
2745155	0.0142534
2745163	0.00174825
2745175	0.00189394
2745181	0.0103288
2745206	0.002
2745220	0.0069513
2745224	0.00717882
2745234	0.0113961
2745239	0.00354645
2745249	0.00885897
2745252	0.0169271
2745259	0.00318471
2745319	0.0037594
2745324	0.00177305
2745340	0.00384095
2745370	0.00871212
2745381	0.0101626
2745386	0.00210084
2745391	0.0110576
2745397	0.00245098
2745405	0.00215517
2745407	0.00913432
2745418	0.00201613
2745420	0.00629718
2745422	0.0113636
2745435	0.00454545
2745437	0.0208283
2745462	0.00195312
2745502	0.00463669
2745504	0.0123036
2745507	0.00260417
2745515	0.00206612
2745520	0.00213675
2745522	0.0152473
2745541	0.00208333
2745555	0.0148883
2745558	0.0146629
2745566	0.00625
2745588	0.0192454
2745618	0.0188791
2745624	0.0125889
2745636	0.0263627
2745666	0.0184054
2745693	0.0307468
2745703	0.0112054
2745750	0.00666884
2745754	0.0105892
2745756	0.00201613
2745762	0.0275118
2745771	0.0310442
2745781	0.0268645
2745789	0.0115093
2745796	0.0350622
2745807	0.00189394
2745831	0.00743927
2745849	0.0327181
2745867	0.0199296
2745877	0.0243262
2745911	0.0114679
2745925	0.00987162
2745939	0.0168758
2745949	0.0172619
2745951	0.00223214
2745960	0.00645208
2745969	0.0199845
2745976	0.0114522
2745985	0.00401215
2745987	0.029704
2745990	0.0122866
2745992	0.00217391
2745994	0.00213675
2746000	0.0169416
2746029	0.0144299
2746039	0.00409836
2746041	0.00657895
2746048	0.018842
2746050	0.0155539
2746058	0.005
2746063	0.0370166
2746068	0.0187813
2746080	0.00482364
2746114	0.0209718
2746116	0.00856948
2746121	0.00163399
2746141	0.0159138
2746146	0.0176367
2746172	0.00344828
2746188	0.00195312
2746193	0.00183824
2746201	0.014388
2746214	0.0131991
2746219	0.007364
2746222	0.0251394
2746224	0.00208333
2746229	0.00940599
2746231	0.0208
2746242	0.00381679
2746244	0.0117002
2746255	0.018374
2746261	0.00183824
2746266	0.0176363
2746274	0.00159236
2746278	0.0110317
2746283	0.00179856
2746294	0.016807
2746309	0.00471739
2746311	0.00142045
2746315	0.0036532
2746355	0.00140449
2746357	0.00500992
2746362	0.0313619
2746374	0.0259302
2746376	0.0027933
2746413	0.0368789
2746416	0.0148226
2746420	0.0034566
2746433	0.0042735
2746446	0.0120404
2746448	0.0106841
2746454	0.00333333
2746471	0.00765063
2746477	0.00450368
2746498	0.0195094
2746500	0.00927039
2746518	0.0096922
2746525	0.0159747
2746530	0.0219068
2746532	0.00144509
2746542	0.014761
2746544	0.0019685
2746552	0.0134331
2746558	0.011799
2746561	0.00746269
2746578	0.0203168
2746594	0.00944677
2746623	0.025196
2746626	0.0106834
2746633	0.0485473
2746636	0.0369686
2746648	0.0267615
2746650	0.00348905
2746659	0.0110177
2746664	0.005
2746672	0.0104167
2746676	0.00609756
2746680	0.0200256
2746685	0.0103224
2746687	0.0194829
2746690	0.0163779
2746697	0.0244336
2746710	0.00735294
2746721	0.0102778
2746736	0.0239659
2746738	0.0230352
2746748	0.00292398
2746763	0.0226739
2746770	0.0490292
2746774	0.0292295
2746780	0.0303755
2746783	0.00147929
2746793	0.0166459
2746798	0.00718391
2746805	0.00988318
2746813	0.0175786
2746820	0.00163399
2746829	0.0291704
2746841	0.0119643
2746846	0.0170498
2746848	0.00366896
2746859	0.00381679
2746865	0.0165441
2746875	0.0158408
2746879	0.0430162
2746897	0.00713354
2746901	0.0203115
2746919	0.0174682
2746937	0.0100025
2746942	0.0168998
2746946	0.0106622
2746960	0.0190372
2746970	0.0275882
2746975	0.0186457
2746982	0.0386555
2746999	0.0293354
2747005	0.0476467
2747010	0.0228246
2747021	0.0290914
2747024	0.050423
2747027	0.0471112
2747042	0.00891591
2747048	0.0327972
2747070	0.0192366
2747078	0.0158431
2747080	0.0246059
2747083	0.0231446
2747089	0.0334448
2747097	0.0330827
2747105	0.0505029
2747109	0.0946392
2747114	0.0439694
2747122	0.0403083
2747169	0.0123809
2747197	0.00138122
2747205	0.0954882
2747220	0.014159
2747228	0.00420168
2747236	0.00487013
2747245	0.0658848
2747251	0.0402153
2747255	0.021815
2747261	0.00158228
2747275	0.0186027
2747290	0.0380466
2747298	0.0181675
2747301	0.017819
2747305	0.0268034
2747309	0.0212859
2747313	0.0382568
2747318	0.0469095
2747326	0.0406256
2747340	0.0426636
2747356	0.0400833
2747381	0.0652989
2747383	0.075762
2747386	0.0293807
2747395	0.0494258
2747400	0.0505167
2747424	0.0337107
2747428	0.00537016
2747431	0.0477669
2747437	0.0435178
2747441	0.0193773
2747449	0.0122584
2747462	0.0620645
2747464	0.0378602
2747474	0.0617639
2747479	0.0399523
2747501	0.0552835
2747506	0.0326805
2747518	0.0450259
2747523	0.034739
2747536	0.00572145
2747569	0.0477869
2747575	0.0517664
2747579	0.0435031
2747588	0.0550532
2747599	0.0368911
2747615	0.0450478
2747617	0.0439218
2747636	0.053215
2747642	0.0127921
2747646	0.0431397
2747653	0.0215191
2747658	0.00364964
2747664	0.0171293
2747669	0.0403001
2747680	0.0676211
2747683	0.035782
2747702	0.020435
2747704	0.0527801
2747708	0.0195413
2747711	0.0288403
2747767	0.0264376
2747769	0.0229981
2747775	0.0373739
2747810	0.0542869
2747812	0.0210198
2747822	0.0617635
2747833	0.0369866
2747837	0.0429033
2747849	0.0339822
2747854	0.0125534
2747856	0.022952
2747858	0.036473
2747860	0.0244336
2747863	0.0271652
2747870	0.00862069
2747873	0.0559624
2747875	0.013872
2747879	0.0345002
2747893	0.0134013
2747895	0.0314599
2747901	0.0355519
2747909	0.0189407
2747911	0.0339497
2747914	0.0127279
2747935	0.0419343
2747938	0.00849654
2747950	0.00195312
2747954	0.03973
2747968	0.0283549
2747978	0.012192
2747990	0.0210224
2747993	0.0116923
2747996	0.0286439
2748005	0.00553511
2748007	0.0128985
2748009	0.00706912
2748011	0.0059923
2748035	0.00624833
2748041	0.0174285
2748056	0.031406
2748064	0.00522322
2748066	0.0115535
2748077	0.0331101
2748081	0.0162638
2748107	0.0134619
2748109	0.0186806
2748124	0.0123818
2748128	0.0331007
2748134	0.0409984
2748145	0.0488268
2748156	0.0348434
2748164	0.01671
2748171	0.0193556
2748185	0.00328947
2748199	0.0355102
2748223	0.0516996
2748226	0.0253876
2748231	0.0219097
2748251	0.0300304
2748255	0.0264921
2748257	0.0116279
2748260	0.0180182
2748264	0.0144111
2748269	0.0151668
2748325	0.0111459
2748354	0.0348099
2748360	0.00609756
2748380	0.00409836
2748389	0.0118428
2748392	0.00206612
2748400	0.00641026
2748403	0.0174818
2748424	0.00373134
2748439	0.00193798
2748450	0.0206585
2748463	0.00641026
2748473	0.0256592
2748475	0.00172414
2748478	0.0110004
2748488	0.00506757
2748502	0.00580065
2748507	0.0259126
2748522	0.0139398
2748525	0.00951358
2748538	0.011267
2748549	0.0406358
2748552	0.00178571
2748576	0.00930164
2748582	0.00170068
2748595	0.0114315
2748617	0.00580649
2748629	0.0019685
2748631	0.00843401
2748633	0.00223214
2748655	0.00215517
2748666	0.0106868
2748681	0.0313238
2748693	0.00806452
2748706	0.00859652
2748708	0.00899049
2748711	0.00757576
2748717	0.0078125
2748741	0.00364964
2748757	0.00837751
2748765	0.0145811
2748772	0.0120937
2748778	0.00735294
2748803	0.0105738
2748816	0.00358141
2748820	0.0264502
2748832	0.00884426
2748834	0.00914808
2748852	0.0217491
2748868	0.00434783
2748871	0.0291941
2748879	0.0107914
2748928	0.0191437
2748930	0.0258034
2748943	0.011376
2748957	0.0208193
2748960	0.00506207
2748976	0.00480769
2748984	0.0276011
2748990	0.0127717
2749009	0.016959
2749012	0.022281
2749017	0.0158125
2749025	0.00457267
2749027	0.00505051
2749029	0.0195312
2749039	0.0261789
2749058	0.00193798
2749065	0.0138167
2749077	0.00178571
2749084	0.0174843
2749110	0.0018797
2749121	0.00751061
2749130	0.0037594
2749134	0.00371037
2749152	0.00174825
2749161	0.0172458
2749177	0.00559701
2749185	0.0224493
2749188	0.00409836
2749190	0.00383097
2749198	0.0424769
2749239	0.00147059
2749243	0.0142725
2749255	0.0314235
2749264	0.0154032
2749270	0.0414053
2749296	0.00617284
2749300	0.0111614
2749302	0.00639006
2749311	0.0232764
2749330	0.00787546
2749333	0.00872799
2749349	0.00898693
2749360	0.00154321
2749372	0.00168919
2749377	0.0213513
2749389	0.00391002
2749403	0.0104725
2749417	0.0185938
2749419	0.00357143
2749439	0.00431034
2749442	0.0131765
2749449	0.00401095
2749457	0.00181159
2749459	0.0118797
2749461	0.00485437
2749474	0.00225225
2749479	0.00238095
2749486	0.00213675
2749497	0.0200271
2749516	0.0109156
2749522	0.0147343
2749531	0.00608138
2749536	0.00601034
2749551	0.0208202
2749559	0.00195312
2749584	0.0164169
2749590	0.0164103
2749610	0.0121296
2749630	0.0084308
2749634	0.00141243
2749654	0.00168919
2749672	0.0107165
2749677	0.00320603
2749679	0.0187899
2749704	0.0275698
2749707	0.00172414
2749719	0.0118176
2749724	0.0123476
2749727	0.00809016
2749738	0.0050501
2749776	0.00126904
2749784	0.00411352
2749796	0.0135255
2749801	0.00995185
2749815	0.00517643
2749827	0.0224037
2749836	0.00316848
2749852	0.0200066
2749865	0.00463182
2749902	0.00583474
2749911	0.0129676
2749919	0.00621212
2749955	0.0195119
2749960	0.00447389
2749968	0.020293
2749976	0.0147793
2749978	0.00287023
2749989	0.00120192
2750007	0.00603705
2750011	0.00461931
2750014	0.0136113
2750017	0.0105688
2750020	0.00861519
2750022	0.00920062
2750028	0.0116822
2750035	0.005
2750037	0.00380211
2750046	0.00350326
2750048	0.00556181
2750061	0.00105932
2750078	0.00110619
2750112	0.00132275
2750119	0.00138122
2750139	0.00408333
2750143	0.00621781
2750170	0.00168919
2750183	0.00170068
2750214	0.00495625
2750216	0.00785819
2750220	0.00151515
2750227	0.0097064
2750238	0.00166667
2750240	0.00858385
2750255	0.00348119
2750257	0.00562461
2750264	0.00903226
2750273	0.00805105
2750276	0.0151278
2750291	0.00541507
2750297	0.00555556
2750326	0.0106154
2750330	0.00396825
2750336	0.00215517
2750341	0.00700935
2750345	0.00724223
2750360	0.00225225
2750365	0.00235849
2750367	0.0049505
2750380	0.0106481
2750383	0.00238095
2750427	0.00686121
2750476	0.0195902
2750500	0.00446429
2750521	0.0263506
2750525	0.0037037
2750539	0.00855532
2750551	0.00603213
2750555	0.0197525
2750572	0.0104589
2750588	0.00176056
2750591	0.0179251
2750596	0.00719885
2750606	0.00359759
2750611	0.0104725
2750619	0.00165563
2750621	0.007156
2750644	0.0158976
2750647	0.00964404
2750649	0.00387771
2750657	0.0189821
2750664	0.00373134
2750669	0.00528169
2750675	0.00367647
2750692	0.00718196
2750702	0.0075188
2750707	0.00716544
2750710	0.0153076
2750733	0.0078125
2750741	0.00886752
2750745	0.00615172
2750752	0.0186687
2750759	0.0181169
2750761	0.00373134
2750764	0.00210084
2750789	0.0172736
2750827	0.00438596
2750848	0.0042735
2750855	0.002
2750873	0.0122662
2750892	0.00229358
2750902	0.0025
2750970	0.003125
2750972	0.00287356
2750980	0.0361569
2750982	0.00333333
2750996	0.0153881
2751024	0.00390625
2751037	0.00557631
2751039	0.00545718
2751050	0.00210084
2751055	0.0100658
2751083	0.00347222
2751112	0.0182235
2751167	0.0136098
2751175	0.02117
2751179	0.00170068
2751184	0.00177305
2751186	0.0298977
2751197	0.016931
2751199	0.00813702
2751230	0.0154219
2751247	0.00633909
2751257	0.0163721
2751259	0.00219298
2751269	0.00718537
2751272	0.00415002
2751284	0.00998464
2751287	0.0193537
2751320	0.00362319
2751325	0.00985863
2751340	0.00471698
2751377	0.0293518
2751393	0.0116662
2751395	0.00223214
2751402	0.00942455
2751419	0.00485256
2751421	0.00204918
2751447	0.00570652
2751451	0.0162905
2751457	0.0104177
2751468	0.00997531
2751484	0.0216021
2751509	0.00193798
2751512	0.0142671
2751521	0.012422
2751525	0.00848233
2751534	0.00367647
2751542	0.0137367
2751544	0.0103539
2751550	0.0082767
2751555	0.00684932
2751569	0.00342466
2751578	0.0262188
2751585	0.0019084
2751617	0.00498343
2751625	0.00357573
2751631	0.00729167
2751638	0.0112255
2751640	0.0129407
2751643	0.00153374
2751647	0.00416667
2751649	0.00423729
2751655	0.0046875
2751668	0.00694444
2751675	0.00342466
2751684	0.0149345
2751703	0.0246542
2751705	0.0042735
2751745	0.0210257
2751767	0.00609756
2751797	0.00229358
2751800	0.0181818
2751807	0.00242718
2751819	0.00215517
2751848	0.00211864
2751869	0.00204918
2751875	0.00390625
2751881	0.0188798
2751884	0.0119605
2751896	0.00714286
2751898	0.011157
2751902	0.00409836
2751929	0.0106532
2751934	0.0078125
2751947	0.00931238
2751957	0.00692048
2751969	0.0075
2751998	0.00231481
2752013	0.00714286
2752015	0.00657895
2752024	0.00902993
2752027	0.0274595
2752033	0.00595238
2752072	0.0307133
2752082	0.0102353
2752093	0.00757576
2752097	0.00247525
2752109	0.00245098
2752112	0.0206007
2752118	0.00434783
2752121	0.029157
2752140	0.00555556
2752165	0.0127807
2752169	0.00438596
2752175	0.0209908
2752186	0.00514544
