# Supplementary material for: Genome-wide protein–DNA interaction site mapping in bacteria using a double-stranded DNA-specific cytosine deaminase
Source: Nat Microbiol. 2022 Jun 1;7(6):844–55. doi: 10.1038/s41564-022-01133-9 (PMC9159945; doi:10.1038/s41564-022-01133-9)
Supplement: Source Data Extended Data Fig. 2 — Values used for generating graphs. [file 41564_2022_1133_MOESM10_ESM.xlsx]

## Sheet: Fig. S2a
position	mov_avg_75bp
2742208	0.00986756
2742210	0.00986756
2742216	0.00863412
2742232	0.00863412
2742244	0.00986756
2742251	0.00973778
2742259	0.00672601
2742284	0.0156614
2742301	0.0128462
2742307	0.0107052
2742315	0.0112877
2742321	0.0114538
2742323	0.012946
2742327	0.0120829
2742332	0.0120829
2742334	0.012173
2742336	0.012173
2742339	0.0121726
2742344	0.0121726
2742349	0.00933057
2742356	0.00758377
2742359	0.00654911
2742361	0.00709486
2742371	0.00709486
2742395	0.0100444
2742401	0.0086887
2742405	0.0109748
2742413	0.0106561
2742419	0.00947209
2742431	0.0105617
2742435	0.0105617
2742440	0.0105617
2742452	0.0145423
2742459	0.0134436
2742464	0.0126034
2742468	0.0129685
2742472	0.013779
2742477	0.0146976
2742479	0.0127467
2742483	0.0119501
2742486	0.0119501
2742488	0.0112471
2742491	0.0119501
2742495	0.0112471
2742500	0.0112471
2742502	0.00998966
2742516	0.00998065
2742518	0.00891155
2742525	0.00828038
2742531	0.00380636
2742536	0.006398
2742544	0.00683922
2742550	0.00775737
2742566	0.0087722
2742572	0.0087722
2742579	0.00956967
2742584	0.00956967
2742587	0.00956967
2742595	0.0119417
2742601	0.0119417
2742603	0.0119417
2742607	0.01002
2742619	0.00680981
2742625	0.00874933
2742632	0.00874933
2742644	0.00941444
2742647	0.0107594
2742657	0.0107594
2742673	0.00998977
2742685	0.0114169
2742695	0.00609091
2742697	0.00609091
2742703	0.0093567
2742714	0.011967
2742726	0.0106374
2742735	0.00900745
2742749	0.0106212
2742752	0.0119489
2742759	0.0119489
2742766	0.0119489
2742782	0.00704155
2742784	0.00704155
2742801	0.00925584
2742806	0.0105781
2742816	0.0120526
2742825	0.0082478
2742830	0.0082478
2742851	0.00942605
2742853	0.00942605
2742862	0.00942605
2742887	0.00264823
2742897	0
2742902	0
2742907	0
2742910	0
2742912	0
2742914	0
2742916	0
2742918	0
2742921	0
2742938	0
2742940	0
2742967	0
2742986	0
2742993	0
2742998	0
2743004	0
2743006	0
2743012	0
2743019	0
2743031	0
2743043	0
2743056	0
2743058	0
2743061	0
2743076	0
2743083	0
2743088	0
2743097	0
2743106	0
2743110	0
2743112	0
2743117	0.00174138
2743122	0.00186576
2743131	0.00186576
2743133	0.00186576
2743142	0.0029218
2743145	0.0029218
2743147	0.0029218
2743150	0.00573956
2743153	0.0107025
2743164	0.0136751
2743179	0.0182528
2743181	0.0196569
2743185	0.0232308
2743188	0.0229418
2743194	0.0254909
2743196	0.0254909
2743198	0.0254909
2743215	0.0292502
2743251	0.0175977
2743254	0.0110346
2743257	0.0110346
2743277	0.0108692
2743279	0.0108692
2743300	0.00454012
2743307	0.00454012
2743310	0.00454012
2743317	0.00635617
2743328	0.00454012
2743359	0.00639724
2743362	0.00639724
2743368	0.00639724
2743379	0.00639724
2743392	0.0108134
2743400	0.0108134
2743419	0.0201928
2743421	0.0201928
2743434	0.017919
2743436	0.017919
2743443	0.021291
2743445	0.021291
2743452	0.0189254
2743480	0.0268508
2743488	0.0246606
2743504	0.0164692
2743529	0.0105465
2743549	0.0109445
2743551	0.0109445
2743554	0.00994951
2743559	0.00912038
2743561	0.00912038
2743566	0.00781747
2743568	0.00841882
2743575	0.00959828
2743578	0.00959828
2743590	0.0112818
2743593	0.0106271
2743599	0.0104574
2743603	0.0104574
2743610	0.00795703
2743617	0.00654299
2743620	0.00654299
2743623	0.00654299
2743634	0.00719728
2743641	0.00719728
2743652	0.0102882
2743668	0.00783191
2743673	0.00734769
2743678	0.00734769
2743684	0.00826615
2743688	0.00826615
2743693	0.00944702
2743703	0.00944702
2743742	0.0128142
2743752	0.0128142
2743758	0.00915302
2743765	0.0135677
2743768	0.0122109
2743790	0.012511
2743793	0.012511
2743796	0.0137621
2743800	0.012511
2743804	0.012511
2743807	0.00735498
2743819	0.00788225
2743821	0.00788225
2743834	0.00941156
2743841	0.0103527
2743852	0.0129409
2743860	0.0146692
2743867	0.0125736
2743869	0.0125736
2743900	0.0152267
2743919	0.00831614
2743933	0.00847095
2743952	0.00988278
2743957	0.00640018
2743962	0.00640018
2743969	0.00560016
2743991	0.00571658
2743994	0.00630422
2744005	0.00630789
2744008	0.00630789
2744014	0.00847248
2744020	0.0118243
2744029	0.0135042
2744040	0.0145448
2744044	0.0146934
2744047	0.0157429
2744052	0.0158743
2744058	0.0163148
2744060	0.0163148
2744063	0.0152951
2744068	0.0137135
2744073	0.0137135
2744078	0.0133896
2744080	0.0126849
2744086	0.013119
2744093	0.0112235
2744095	0.0112235
2744098	0.0106187
2744102	0.0113143
2744104	0.0113143
2744113	0.0120095
2744115	0.0120095
2744117	0.0128674
2744120	0.0125669
2744139	0.0162448
2744143	0.0191984
2744150	0.0191984
2744160	0.0307829
2744166	0.0296641
2744170	0.0305749
2744174	0.0305749
2744191	0.0308803
2744194	0.0308803
2744196	0.0297845
2744202	0.0325908
2744204	0.0326722
2744215	0.0329405
2744220	0.0345556
2744225	0.0345556
2744233	0.0333179
2744235	0.0301849
2744238	0.0301849
2744245	0.0280372
2744253	0.0315419
2744277	0.0333586
2744293	0.0360764
2744296	0.0360764
2744303	0.0315668
2744310	0.0310701
2744325	0.0287904
2744328	0.0287904
2744338	0.0235218
2744341	0.0271019
2744352	0.0278301
2744359	0.0271585
2744369	0.026172
2744376	0.02908
2744384	0.0293279
2744391	0.0326366
2744393	0.028557
2744400	0.0309707
2744429	0.0160733
2744440	0.00955562
2744449	0.00955562
2744456	0.00955562
2744469	0.0151346
2744472	0.0181756
2744499	0.0291471
2744501	0.0291471
2744508	0.02584
2744535	0.0243902
2744541	0.0244148
2744546	0.0187773
2744558	0.0187773
2744566	0.0187773
2744572	0.0229961
2744580	0.0188325
2744604	0.0438017
2744615	0.0383407
2744629	0.0428467
2744631	0.0428467
2744653	0.0306294
2744658	0.0311747
2744661	0.0311747
2744670	0.0269222
2744672	0.0269222
2744674	0.025912
2744679	0.025912
2744681	0.0264213
2744686	0.0266966
2744689	0.0266966
2744691	0.0273621
2744707	0.0227802
2744711	0.0250245
2744718	0.0261321
2744720	0.0287453
2744723	0.0287453
2744740	0.030119
2744749	0.0346702
2744770	0.0379715
2744773	0.0379715
2744775	0.0379715
2744779	0.043396
2744781	0.043396
2744797	0.0478058
2744826	0.046735
2744863	0.0187785
2744866	0.0143024
2744871	0.0127133
2744873	0.0127133
2744876	0.0127133
2744880	0.0127133
2744884	0.0127133
2744896	0.0126211
2744906	0.00755272
2744922	0.00406871
2744924	0.00406871
2744944	0.00488245
2744953	0.0105016
2744974	0.0158988
2744983	0.0203402
2744998	0.0242921
2745003	0.0242921
2745008	0.0218629
2745013	0.0218629
2745019	0.0216596
2745022	0.0199659
2745027	0.0181508
2745043	0.0178899
2745047	0.0141072
2745052	0.0103297
2745063	0.00576875
2745081	0.0114735
2745085	0.0114735
2745095	0.00951079
2745102	0.00951079
2745104	0.00951079
2745107	0.00951079
2745109	0.00951079
2745122	0.0139883
2745128	0.0152941
2745139	0.0156491
2745150	0.0136195
2745152	0.0136195
2745155	0.0136195
2745163	0.015322
2745175	0.0165209
2745181	0.0165209
2745206	0.00602675
2745211	0.00602675
2745217	0.00760378
2745220	0.00669514
2745224	0.0079948
2745234	0.0079948
2745237	0.00830199
2745239	0.00770899
2745249	0.00681777
2745252	0.00723266
2745254	0.00723266
2745259	0.00854769
2745274	0.0104472
2745276	0.0117531
2745289	0.0165015
2745315	0.0181074
2745319	0.0181074
2745324	0.0155206
2745337	0.0144968
2745340	0.0144968
2745357	0.0145977
2745362	0.0145977
2745364	0.0145977
2745370	0.0126514
2745374	0.0126514
2745381	0.0130728
2745386	0.0130326
2745388	0.012266
2745391	0.012266
2745393	0.012266
2745397	0.0130326
2745405	0.0161686
2745407	0.0161686
2745418	0.0150116
2745420	0.011399
2745422	0.011399
2745424	0.0123489
2745435	0.0118542
2745437	0.0118542
2745462	0.0159342
2745464	0.0159342
2745494	0.015707
2745502	0.0159811
2745504	0.0139834
2745507	0.0139834
2745515	0.0139834
2745520	0.0159169
2745522	0.0173491
2745541	0.0173491
2745555	0.0219074
2745558	0.0205082
2745560	0.0171695
2745566	0.0171695
2745588	0.0178519
2745618	0.0289265
2745624	0.0289265
2745636	0.0240938
2745666	0.021015
2745683	0.0122873
2745685	0.0122873
2745693	0.0122873
2745703	0.0122873
2745710	0.0103322
2745748	0.00385569
2745750	0.00385569
2745754	0.00337373
2745756	0.00337373
2745762	0.00612712
2745771	0.00551441
2745781	0.00551441
2745789	0.00689301
2745796	0.00402204
2745807	0.00402204
2745831	0.00469238
2745837	0
2745849	0.0100164
2745867	0.00751227
2745877	0.0110309
2745885	0.0110309
2745889	0.0151373
2745902	0.0207818
2745911	0.0237507
2745925	0.0226313
2745939	0.0239783
2745949	0.0248358
2745951	0.0291934
2745960	0.021895
2745969	0.0222319
2745976	0.0222319
2745985	0.0187718
2745987	0.0206489
2745990	0.0192564
2745992	0.0214822
2745994	0.0214822
2746000	0.0192345
2746029	0.0200806
2746039	0.0268213
2746041	0.026988
2746045	0.0293475
2746048	0.0293475
2746050	0.0293475
2746058	0.02709
2746060	0.02709
2746063	0.02709
2746068	0.025888
2746078	0.0301581
2746080	0.030745
2746093	0.029694
2746114	0.0274869
2746116	0.0273409
2746121	0.0233464
2746141	0.0250125
2746146	0.0250125
2746149	0.0250125
2746169	0.0205022
2746172	0.0205022
2746174	0.0205022
2746188	0.0227609
2746193	0.0243267
2746201	0.0259106
2746214	0.0299665
2746219	0.0303935
2746222	0.0303935
2746224	0.0280555
2746229	0.0316775
2746231	0.0343173
2746242	0.0357063
2746244	0.0357063
2746255	0.0336984
2746261	0.0397521
2746266	0.0395834
2746274	0.0333352
2746278	0.0317119
2746283	0.0300151
2746294	0.0294511
2746309	0.0311391
2746311	0.0311391
2746315	0.0323366
2746355	0.0186556
2746357	0.0186556
2746362	0.0186556
2746374	0.0186556
2746376	0.0224786
2746413	0.0214683
2746416	0.0250464
2746420	0.0238358
2746433	0.0238358
2746446	0.0262761
2746448	0.0262761
2746454	0.0249177
2746471	0.0279937
2746477	0.0279937
2746498	0.0323386
2746500	0.0323386
2746518	0.0370928
2746525	0.0333185
2746530	0.0333185
2746532	0.0333185
2746542	0.0357438
2746544	0.0357438
2746552	0.0357438
2746558	0.0365046
2746561	0.0365046
2746578	0.0385751
2746594	0.0309074
2746611	0.046381
2746623	0.0481264
2746626	0.0481264
2746630	0.0448498
2746633	0.0452111
2746636	0.0435371
2746648	0.0400158
2746650	0.0377396
2746659	0.0367111
2746664	0.0388863
2746672	0.0365721
2746676	0.0302675
2746680	0.0302675
2746685	0.0287124
2746687	0.0269788
2746690	0.0254318
2746697	0.0225744
2746710	0.0292106
2746721	0.0273264
2746736	0.0338695
2746738	0.0383206
2746748	0.0428684
2746763	0.0392041
2746770	0.0372562
2746774	0.0378542
2746780	0.0368289
2746783	0.0349737
2746793	0.0373501
2746798	0.0373501
2746805	0.0376733
2746813	0.0308518
2746820	0.0260118
2746829	0.0310969
2746841	0.0363624
2746846	0.0430304
2746848	0.0430304
2746859	0.0437711
2746865	0.0438025
2746875	0.0422516
2746879	0.0420059
2746897	0.0444967
2746901	0.0423005
2746904	0.0399064
2746919	0.0330582
2746937	0.0337969
2746942	0.0394539
2746946	0.0417832
2746960	0.0432324
2746970	0.0552963
2746975	0.0544698
2746982	0.0558892
2746999	0.0550781
2747005	0.0495703
2747010	0.0501064
2747021	0.0470504
2747024	0.0470504
2747027	0.0470504
2747042	0.0436945
2747048	0.0374633
2747070	0.0401073
2747078	0.0444825
2747080	0.0489307
2747083	0.0489307
2747089	0.0497995
2747097	0.0497995
2747105	0.0497995
2747109	0.0505558
2747114	0.0505558
2747122	0.0537833
2747169	0.0552428
2747197	0.0368532
2747205	0.032663
2747220	0.0418562
2747228	0.0395713
2747236	0.0429626
2747245	0.0372674
2747251	0.0372674
2747255	0.0392321
2747261	0.0397754
2747275	0.0487004
2747290	0.0486169
2747298	0.0479305
2747301	0.0508903
2747305	0.054612
2747309	0.054612
2747313	0.0543529
2747318	0.0543529
2747326	0.0570484
2747340	0.0619423
2747356	0.0818837
2747381	0.0783211
2747383	0.0783211
2747386	0.0783211
2747395	0.0621589
2747400	0.0598737
2747424	0.0447312
2747428	0.052463
2747431	0.052463
2747437	0.0552667
2747441	0.0530982
2747449	0.0527112
2747462	0.0525667
2747464	0.0555268
2747474	0.0613074
2747479	0.0672538
2747501	0.069585
2747506	0.0696123
2747518	0.0675275
2747523	0.0675275
2747536	0.0703989
2747569	0.0748762
2747575	0.0822451
2747579	0.0852223
2747588	0.0877991
2747599	0.0878027
2747615	0.0725569
2747617	0.0710632
2747636	0.0544734
2747642	0.0530649
2747646	0.0565365
2747653	0.0521793
2747658	0.0465037
2747664	0.0465037
2747669	0.0473516
2747680	0.0510237
2747683	0.0510237
2747702	0.0625133
2747704	0.0625133
2747708	0.062479
2747711	0.062479
2747767	0.0519863
2747769	0.0519863
2747775	0.0647365
2747810	0.075805
2747812	0.0701533
2747822	0.0614433
2747833	0.0528121
2747837	0.0525072
2747849	0.0485349
2747854	0.0449474
2747856	0.0417369
2747858	0.0427618
2747860	0.039775
2747863	0.039775
2747870	0.0407515
2747873	0.0385309
2747875	0.0367783
2747879	0.0356756
2747893	0.0367205
2747895	0.0378611
2747901	0.0339884
2747909	0.0370782
2747911	0.0359012
2747914	0.0358553
2747935	0.0381086
2747938	0.0381086
2747950	0.0297748
2747954	0.0318455
2747968	0.0310906
2747978	0.0295349
2747990	0.0301587
2747993	0.0268967
2747996	0.0268967
2748005	0.0288298
2748007	0.0289419
2748009	0.0289419
2748011	0.0289419
2748035	0.0288854
2748041	0.0309284
2748056	0.0390353
2748064	0.0390353
2748066	0.0390353
2748077	0.0391085
2748081	0.0362517
2748107	0.0378273
2748109	0.0422411
2748124	0.0455233
2748128	0.0439803
2748134	0.043791
2748145	0.0492649
2748156	0.0423184
2748164	0.0423967
2748171	0.0441547
2748185	0.0299319
2748199	0.0359304
2748212	0.0302838
2748223	0.0281309
2748226	0.0281309
2748231	0.0255735
2748243	0.0234874
2748251	0.0258362
2748255	0.0258362
2748257	0.0258362
2748260	0.0258362
2748264	0.0145243
2748269	0.0106657
2748300	0.0132986
2748325	0.0176154
2748327	0.0176154
2748354	0.0150365
2748360	0.013157
2748369	0.0142885
2748380	0.0142885
2748389	0.0161806
2748392	0.0135048
2748400	0.015434
2748403	0.0153039
2748424	0.0150361
2748439	0.0201031
2748450	0.0176162
2748463	0.0154804
2748473	0.0145183
2748475	0.0145183
2748478	0.014534
2748488	0.0189746
2748502	0.0178162
2748507	0.0163315
2748522	0.0201799
2748525	0.0201799
2748533	0.0205612
2748535	0.0205612
2748538	0.0205612
2748544	0.0257018
2748549	0.0234716
2748552	0.0234716
2748576	0.0227816
2748582	0.024809
2748592	0.0178769
2748595	0.0160892
2748597	0.0146265
2748599	0.0146265
2748601	0.0146265
2748617	0.00995326
2748629	0.0113897
2748631	0.00920805
2748633	0.00628141
2748642	0.00678064
2748655	0.00877958
2748666	0.0113882
2748681	0.0209446
2748693	0.0235627
2748700	0.0235627
2748706	0.023057
2748708	0.023057
2748711	0.023057
2748717	0.023057
2748741	0.0177313
2748757	0.0147148
2748765	0.0147148
2748772	0.0122623
2748778	0.0105106
2748803	0.0159728
2748811	0.0139129
2748816	0.0182017
2748820	0.0182017
2748832	0.0180228
2748834	0.0212985
2748843	0.0269634
2748852	0.0299593
2748868	0.0323664
2748871	0.0323713
2748879	0.0263885
2748914	0.0421134
2748928	0.0343889
2748930	0.0343889
2748943	0.0347272
2748957	0.0410867
2748960	0.0410867
2748976	0.0449121
2748984	0.0436853
2748990	0.0349482
2749009	0.037864
2749012	0.037864
2749017	0.037987
2749025	0.0324558
2749027	0.0324558
2749029	0.0319861
2749039	0.0287875
2749058	0.0207058
2749065	0.0266217
2749070	0.0222267
2749077	0.0174631
2749084	0.0178983
2749110	0.0215699
2749121	0.0186148
2749130	0.0166575
2749134	0.0177583
2749152	0.0235485
2749161	0.0233916
2749171	0.0247522
2749177	0.0220211
2749185	0.0220211
2749188	0.0220211
2749190	0.0247737
2749198	0.0247737
2749213	0.0181017
2749239	0.0226368
2749243	0.0226368
2749255	0.0267586
2749264	0.0286439
2749270	0.0293073
2749292	0.0402137
2749296	0.0356974
2749300	0.0356974
2749302	0.0372419
2749311	0.0375834
2749330	0.0303966
2749333	0.0303966
2749349	0.0222449
2749360	0.0212431
2749363	0.0212431
2749372	0.0153496
2749377	0.0134309
2749389	0.0126248
2749403	0.0152468
2749414	0.014828
2749417	0.0109856
2749419	0.0109856
2749439	0.0118891
2749442	0.0118891
2749449	0.0125587
2749457	0.0146268
2749459	0.0146268
2749461	0.0175322
2749474	0.0175322
2749479	0.014464
2749486	0.0174088
2749497	0.021511
2749516	0.0214625
2749522	0.0214625
2749531	0.0216822
2749536	0.0180158
2749551	0.0178767
2749559	0.0178767
2749584	0.010546
2749590	0.0090687
2749600	0.010508
2749608	0.00942698
2749610	0.00848429
2749630	0.0098443
2749634	0.00885987
2749641	0.0120553
2749645	0.0125975
2749647	0.0137428
2749654	0.0133494
2749670	0.0162288
2749672	0.0159373
2749677	0.0159373
2749679	0.0177081
2749704	0.020163
2749707	0.020163
2749719	0.0193427
2749724	0.0193427
2749727	0.0193427
2749738	0.0193427
2749747	0.0165644
2749776	0.0161711
2749784	0.0134759
2749796	0.0176989
2749801	0.0181995
2749815	0.0204829
2749827	0.0197555
2749836	0.0171297
2749844	0.016507
2749852	0.016507
2749865	0.0115002
2749891	0.00890328
2749902	0.00890328
2749911	0.0106839
2749919	0.0174078
2749927	0.014921
2749955	0.0195615
2749960	0.0200574
2749968	0.0234003
2749976	0.0196878
2749978	0.0228688
2749989	0.0214952
2750007	0.0203984
2750011	0.0188455
2750014	0.0178786
2750017	0.0178505
2750020	0.0178505
2750022	0.0178505
2750028	0.017139
2750035	0.017139
2750037	0.017139
2750046	0.0156289
2750048	0.0156289
2750061	0.0114151
2750075	0.00501383
2750078	0.00501383
2750086	0.00300774
2750106	0.00509123
2750112	0.00509123
2750119	0.00445897
2750128	0.00520214
2750139	0.00445897
2750143	0.00445897
2750170	0.00878
2750183	0.0069028
2750214	0.0118771
2750216	0.0105574
2750220	0.012166
2750227	0.0123315
2750233	0.0123315
2750238	0.0132029
2750240	0.0141746
2750253	0.0140747
2750255	0.0140747
2750257	0.0140747
2750264	0.0138964
2750273	0.0120871
2750276	0.0120151
2750291	0.0146471
2750297	0.0119624
2750301	0.0142879
2750326	0.00901813
2750328	0.00998101
2750330	0.012499
2750336	0.0117677
2750341	0.0129444
2750345	0.0155867
2750358	0.0122467
2750360	0.0122467
2750365	0.0111642
2750367	0.0120945
2750380	0.010311
2750383	0.0115999
2750385	0.0115999
2750391	0.0130489
2750427	0.0123204
2750476	0.0141452
2750478	0.0141452
2750500	0.0155648
2750521	0.0168395
2750525	0.0168395
2750537	0.0188964
2750539	0.0182118
2750551	0.0145694
2750555	0.0144724
2750563	0.0132514
2750572	0.0131458
2750581	0.0178214
2750588	0.0150797
2750591	0.0149748
2750596	0.0139532
2750606	0.0128211
2750611	0.0118081
2750616	0.0108241
2750619	0.0118081
2750621	0.0143735
2750644	0.0102183
2750647	0.0102565
2750649	0.00682514
2750657	0.00988369
2750659	0.0108721
2750664	0.0108721
2750669	0.00988369
2750675	0.00975722
2750683	0.00818748
2750692	0.00982497
2750702	0.00695704
2750707	0.00995033
2750710	0.00796026
2750733	0.00738869
2750741	0.00800442
2750745	0.00873209
2750747	0.00873209
2750752	0.00708453
2750754	0.00708453
2750756	0.00708453
2750759	0.00708453
2750761	0.00708453
2750764	0.00708453
2750789	0.00771193
2750827	0
2750848	0
2750855	0
2750861	0
2750871	0
2750873	0
2750892	0
2750902	0
2750909	0
2750925	0.00272244
2750954	0.00974257
2750970	0.00835077
2750972	0.00835077
2750980	0.00835077
2750982	0.00835077
2750996	0.0056054
2750998	0.0056054
2751024	0.00334204
2751027	0.00390216
2751037	0.00357698
2751039	0.00357698
2751047	0.00330183
2751050	0.00330183
2751055	0.00330183
2751058	0.00330183
2751063	0.00357698
2751065	0.00390216
2751067	0.00390216
2751074	0.00357698
2751083	0.00366829
2751107	0.00194335
2751112	0.00222097
2751120	0.00222097
2751125	0.00222097
2751130	0.00194335
2751135	0.00194335
2751161	0.00683361
2751167	0.00683361
2751175	0.00854201
2751179	0.00854201
2751184	0.0075929
2751186	0.0075929
2751197	0.00738769
2751199	0.00812646
2751220	0.0102702
2751225	0.00997391
2751230	0.00997391
2751247	0.012797
2751257	0.0132417
2751259	0.0144455
2751269	0.016219
2751272	0.0145971
2751281	0.0145971
2751284	0.0132701
2751287	0.0127796
2751289	0.0154748
2751308	0.0116452
2751320	0.0125548
2751325	0.00707099
2751335	0.00848519
2751340	0.0141887
2751377	0.0158878
2751393	0.0176254
2751395	0.0176254
2751402	0.0176254
2751419	0.0156637
2751421	0.0175568
2751447	0.0221903
2751451	0.0221903
2751455	0.0221903
2751457	0.0216748
2751465	0.0247712
2751468	0.0247712
2751484	0.0220496
2751509	0.0185586
2751512	0.0185586
2751521	0.0163958
2751525	0.0139646
2751529	0.0139646
2751534	0.0126951
2751542	0.0137531
2751544	0.0137531
2751550	0.011879
2751555	0.011879
2751569	0.0135962
2751578	0.0155385
2751585	0.0109636
2751617	0.0108295
2751625	0.0140594
2751631	0.0126535
2751638	0.0124002
2751640	0.0124002
2751643	0.0124002
2751647	0.013189
2751649	0.013189
2751655	0.0109335
2751668	0.0100925
2751675	0.0100477
2751684	0.00879746
2751689	0.00868597
2751703	0.00528879
2751705	0.00528879
2751745	0.0143858
2751767	0.0109727
2751786	0.00604845
2751791	0.00604845
2751797	0.0053764
2751800	0.0053764
2751807	0.00604845
2751815	0.0053764
2751819	0.0053764
2751829	0.00691251
2751848	0.00733102
2751869	0.0139232
2751875	0.0139232
2751881	0.0139232
2751884	0.0139232
2751896	0.0179617
2751898	0.0189876
2751902	0.0170888
2751929	0.0253632
2751934	0.0312819
2751938	0.0306555
2751947	0.031068
2751950	0.031068
2751957	0.031068
2751969	0.0264527
2751998	0.0233738
2752010	0.0191032
2752013	0.0191032
2752015	0.0191032
2752024	0.0191032
2752027	0.0191032
2752033	0.0191032
2752072	0.00496027
2752082	0.0037202
2752089	0.00727368
2752093	0.00727368
2752097	0.00727368
2752109	0.00654632
2752112	0.00727368
2752118	0.00727368
2752121	0.00539583
2752140	0.0063959
2752165	0.00257761
2752169	0.00257761
2752175	0.00257761
2752186	0.00643246
2752197	0.00643246
