# Supplementary material for: Genome-wide protein–DNA interaction site mapping in bacteria using a double-stranded DNA-specific cytosine deaminase
Source: Nat Microbiol. 2022 Jun 1;7(6):844–55. doi: 10.1038/s41564-022-01133-9 (PMC9159945; doi:10.1038/s41564-022-01133-9)
Supplement: Source Data Extended Data Fig. 4 — Values used for generating graphs. [file 41564_2022_1133_MOESM11_ESM.xlsx]

## Sheet: Fig. S4
PA2870		pelA
PAO1	∆fleQ	PAO1	∆fleQ
0.619981	3.44964	0.873549	23.2118
1.42008	5.55322	1.06054	29.192
1.13582	3.01343	1.07941	22.9405
1.15376	4.08274	0.86843	23.4862
1.10725	2.22855	1.28756	25.3512
0.782774	3.0431	0.894331	27.8511
