# Supplementary material for: Genome-wide protein–DNA interaction site mapping in bacteria using a double-stranded DNA-specific cytosine deaminase
Source: Nat Microbiol. 2022 Jun 1;7(6):844–55. doi: 10.1038/s41564-022-01133-9 (PMC9159945; doi:10.1038/s41564-022-01133-9)
Supplement: Source Data Extended Data Fig. 5 — Values used for generating graphs. [file 41564_2022_1133_MOESM12_ESM.xlsx]

## Sheet: Fig. S5h
	Concentration of IPTG for DddAI induction.
time	0		0.01		0.022		0.046		1		0, no DddA induction
0	140000000	133000000	140000000	133000000	140000000	133000000	140000000	133000000	140000000	133000000	140000000	133000000
69	833000	1000000
72			1670000	2200000
75					30700000	10700000
78							163000000	130000000
84									340000000	733000000
87											493000000	203000000
90
121	300000	567000
124			1870000	1830000
127					66700000	22300000
130							367000000	253000000
135									583000000	533000000
138											933000000	800000000

## Sheet: Fig. S5i
	theophylline concentration, for induction of DddAI
Time (minutes)	0, no DddA			0 mM			100 µM			250 µM			500 µM			1 mM			2 mM			legend placeholder
0	75000000	55000000	65000000	75000000	55000000	65000000	75000000	55000000	65000000	75000000	55000000	65000000	75000000	55000000	65000000	75000000	55000000	65000000	75000000	55000000	65000000	75000000	55000000	65000000
60	12000000	29000000	21000000	90000	100000	170000	310000	330000	500000	2400000	500000	2100000	10000000	15000000	11000000	4000000	4300000	4400000	30000000	18000000	7000000
120	240000000	330000000	90000000	23000	21000	18000	47000	37000	40000	2500000	700000	700000	15000000	17000000	10000000	2400000	2800000	3400000	35000000	29000000	6000000
