# Supplementary material for: Genome-wide protein–DNA interaction site mapping in bacteria using a double-stranded DNA-specific cytosine deaminase
Source: Nat Microbiol. 2022 Jun 1;7(6):844–55. doi: 10.1038/s41564-022-01133-9 (PMC9159945; doi:10.1038/s41564-022-01133-9)
Supplement: Source Data Extended Data Fig. 6 — Values used for generating graphs. [file 41564_2022_1133_MOESM13_ESM.xlsx]

## Sheet: 100_bin_hist
Fluoresence intensity (binned)	Normalized frequency
0.000374069	0.760212
0.000748137	0.87264
0.000748137	0.985068
0.00261848	1.0975
0.00336662	1.20992
0.0115961	1.32235
0.0190775	1.43478
0.027307	1.54721
0.0527437	1.65963
0.0770581	1.77206
0.115587	1.88449
0.16272	1.99692
0.20686	2.10935
0.257359	2.22177
0.285414	2.3342
0.323195	2.44663
0.358732	2.55906
0.39352	2.67148
0.418583	2.78391
0.430927	2.89634
0.451127	3.00877
0.481426	3.1212
0.478434	3.23362
0.477685	3.34605
0.43579	3.45848
0.424194	3.57091
0.411849	3.68333
0.365465	3.79576
0.339654	3.90819
0.277559	4.02062
0.276437	4.13304
0.221074	4.24547
0.205738	4.3579
0.182545	4.47033
0.151872	4.58276
0.126061	4.69518
0.0938912	4.80761
0.0867839	4.92004
0.0650879	5.03247
0.0463845	5.14489
0.0340402	5.25732
0.0317958	5.36975
0.021696	5.48218
0.016459	5.59461
0.0130924	5.70703
0.00635916	5.81946
0.00748137	5.93189
0.00523696	6.04432
0.00224441	6.15674
0.00187034	6.26917
0.00261848	6.3816
0.00112221	6.49403
0.00112221	6.60646
0.000374069	6.71888
0	6.83131
0.000374069	6.94374
0.000374069	7.05617
0	7.16859
0	7.28102
0.000374069	7.39345
0	7.50588
0	7.61831
0	7.73073
0	7.84316
0	7.95559
0	8.06802
0	8.18044
0	8.29287
0	8.4053
0	8.51773
0	8.63015
0	8.74258
0	8.85501
0	8.96744
0	9.07987
0	9.19229
0.000374069	9.30472
0	9.41715
0	9.52958
0	9.642
0	9.75443
0	9.86686
0	9.97929
0	10.0917
0	10.2041
0	10.3166
0	10.429
0	10.5414
0	10.6539
0	10.7663
0	10.8787
0	10.9911
0	11.1036
0	11.216
